# Supplementary material for: Trans-bis­(3-tert-butyl­pyridine-κN)bis­(4-tert-butyl­pyridine-κN)bis­(thio­cyanato-κN)manganese(II)
Source: Acta Crystallogr Sect E Struct Rep Online. 2012 Oct 6;68(Pt 11):m1333. doi: 10.1107/S1600536812041128 (PMC3515098; doi:10.1107/S1600536812041128)
Supplement: Supplementary file 1 [file e-68-m1333-sup1.cif]

##############################################################################
#                                                                            #
# This CIF contains the data in a paper accepted for publication in          #
# Acta Crystallographica Section E. It conforms to the requirements of       #
# Notes for Authors for Acta Crystallographica Section E, and has been       #
# peer reviewed under the auspices of the IUCr Commission on Journals.       #
#                                                                            #
# Full details of the Crystallographic Information File format               #
# are given in the paper "The Crystallographic Information File (CIF):       #
# a New Standard Archive File for Crystallography" by S. R. Hall, F. H.      #
# Allen and I. D. Brown [Acta Cryst. (1991), A47, 655-685].                  #
#                                                                            #
# The current version of the core CIF dictionary is obtainable from          #
# ftp://ftp.iucr.org/pub/cif_core.dic.                                       #
#                                                                            #
# Software is freely available for graphical display of the structure(s)     #
# in this CIF. For information consult the CIF software page                 #
# http://www.iucr.org/resources/cif/software.                                #
#                                                                            #
# This file may be used for bona fide research purposes within the           #
# scientific community so long as proper attribution is given to the journal # 
# article from which it was obtained.                                        #
#                                                                            #
##############################################################################
data_I
_audit_creation_method     SHELXL-97
_chemical_name_systematic
;
<i>Trans</i>-bis(3-<i>tert</i>-butylpyridine-\k<i>N</i>)bis(4-<i>tert</i>-\
butylpyridine-\k<i>N</i>)bis(thiocyanato-\k<i>N</i>)manganese(II)
;
_chemical_name_common     ?
_chemical_formula_moiety     'C38 H52 Mn N6 S2'
_chemical_formula_sum     'C38 H52 Mn N6 S2'
_chemical_formula_iupac     '[Mn (N C S)2 (C9 H13 N)4]'
_chemical_formula_weight     711.92
_chemical_melting_point     ?
_symmetry_cell_setting     triclinic
_symmetry_space_group_name_H-M     'P -1'
_symmetry_space_group_name_Hall     '-P 1'
loop_
    _symmetry_equiv_pos_as_xyz
    'x, y, z'
    '-x, -y, -z'
_cell_length_a     9.5921(7)
_cell_length_b     10.7253(9)
_cell_length_c     11.6286(10)
_cell_angle_alpha     66.870(9)
_cell_angle_beta     68.011(9)
_cell_angle_gamma     76.359(9)
_cell_volume     1014.59(17)
_cell_formula_units_Z     1
_cell_measurement_reflns_used     6934
_cell_measurement_theta_min     1.9
_cell_measurement_theta_max     28.15
_cell_measurement_temperature     200(2)
_exptl_crystal_description     needle
_exptl_crystal_colour     colourless
_exptl_crystal_size_max     0.1297
_exptl_crystal_size_mid     0.0906
_exptl_crystal_size_min     0.0470
_exptl_crystal_density_diffrn     1.165
_exptl_crystal_density_meas     ?
_exptl_crystal_density_method     'not measured'
_exptl_crystal_F_000     379
_exptl_absorpt_coefficient_mu     0.460
_exptl_absorpt_correction_type     none
_exptl_absorpt_process_details     ?
_exptl_absorpt_correction_T_min     ?
_exptl_absorpt_correction_T_max     ?
_exptl_special_details     ?
_diffrn_ambient_temperature     200(2)
_diffrn_radiation_type     MoK\a
_diffrn_radiation_wavelength     0.71073
_diffrn_radiation_source     'fine-focus sealed tube'
_diffrn_radiation_monochromator     graphite
_diffrn_measurement_device_type     'STOE IPDS-1'
_diffrn_measurement_method     'Phi scans'
_diffrn_detector_area_resol_mean     ?
_diffrn_reflns_number     7271
_diffrn_reflns_av_R_equivalents     0.0370
_diffrn_reflns_av_sigmaI/netI     0.0451
_diffrn_reflns_theta_min     2.53
_diffrn_reflns_theta_max     26.00
_diffrn_reflns_theta_full     26.00
_diffrn_measured_fraction_theta_max     0.964
_diffrn_measured_fraction_theta_full     0.964
_diffrn_reflns_limit_h_min     -11
_diffrn_reflns_limit_h_max     11
_diffrn_reflns_limit_k_min     -13
_diffrn_reflns_limit_k_max     12
_diffrn_reflns_limit_l_min     -14
_diffrn_reflns_limit_l_max     14
_diffrn_standards_number     0
_diffrn_standards_interval_count     ?
_diffrn_standards_interval_time     0
_diffrn_standards_decay_%     0
_refine_special_details
;
Refinement of <i>F</i>^2^ against ALL reflections. The weighted <i>R</i>-factor
<i>wR</i> and goodness of fit <i>S</i> are based on <i>F</i>^2^, conventional
<i>R</i>-factors <i>R</i> are based on <i>F</i>, with <i>F</i> set to zero for
negative <i>F</i>^2^. The threshold expression of <i>F</i>^2^ >
\s(<i>F</i>^2^) is used only for calculating <i>R</i>-factors(gt) <i>etc</i>.
and is not relevant to the choice of reflections for refinement.
<i>R</i>-factors based on <i>F</i>^2^ are statistically about twice as large
as those based on <i>F</i>, and <i>R</i>- factors based on ALL data will be
even larger.
;
_reflns_number_total     3845
_reflns_number_gt     3017
_reflns_threshold_expression     >2sigma(I)
_refine_ls_structure_factor_coef     Fsqd
_refine_ls_matrix_type     full
_refine_ls_R_factor_all     0.0675
_refine_ls_R_factor_gt     0.0485
_refine_ls_wR_factor_gt     0.1194
_refine_ls_wR_factor_ref     0.1281
_refine_ls_goodness_of_fit_ref     1.034
_refine_ls_restrained_S_all     1.034
_refine_ls_number_reflns     3845
_refine_ls_number_parameters     241
_refine_ls_number_restraints     3
_refine_ls_hydrogen_treatment     constr
_refine_ls_weighting_scheme     calc
_refine_ls_weighting_details
         'calc w=1/[\s^2^(Fo^2^)+(0.0656P)^2^+0.4890P] where P=(Fo^2^+2Fc^2^)/3'
_atom_sites_solution_hydrogens     geom
_atom_sites_solution_primary     direct
_atom_sites_solution_secondary     difmap
_refine_ls_shift/su_max     0.000
_refine_ls_shift/su_mean     0.000
_refine_diff_density_max     0.917
_refine_diff_density_min     -0.875
_refine_ls_extinction_method     none
_refine_ls_extinction_coef     ?
loop_
    _atom_type_symbol
    _atom_type_description
    _atom_type_scat_dispersion_real
    _atom_type_scat_dispersion_imag
    _atom_type_scat_source
    'C' 'C' 0.0033 0.0016
                         'International Tables Vol C Tables 4.2.6.8 and 6.1.1.4'
    'H' 'H' 0.0000 0.0000
                         'International Tables Vol C Tables 4.2.6.8 and 6.1.1.4'
    'Mn' 'Mn' 0.3368 0.7283
                         'International Tables Vol C Tables 4.2.6.8 and 6.1.1.4'
    'N' 'N' 0.0061 0.0033
                         'International Tables Vol C Tables 4.2.6.8 and 6.1.1.4'
    'S' 'S' 0.1246 0.1234
                         'International Tables Vol C Tables 4.2.6.8 and 6.1.1.4'
_computing_data_collection     'X-Area (Stoe, 2008)'
_computing_cell_refinement     'X-Area (Stoe, 2008)'
_computing_data_reduction     'X-Area (Stoe, 2008)'
_computing_structure_solution     'SHELXS97 (Sheldrick, 2008)'
_computing_structure_refinement     'SHELXL97 (Sheldrick, 2008)'
_computing_molecular_graphics
;
XP in SHELXTL (Sheldrick, 2008) and DIAMOND (Brandenburg, 2011)
;
_computing_publication_material     'publCIF (Westrip, 2010)'
loop_
    _atom_site_type_symbol
    _atom_site_label
    _atom_site_fract_x
    _atom_site_fract_y
    _atom_site_fract_z
    _atom_site_U_iso_or_equiv
    _atom_site_adp_type
    _atom_site_calc_flag
    _atom_site_refinement_flags
    _atom_site_occupancy
    _atom_site_symmetry_multiplicity
    _atom_site_disorder_assembly
    _atom_site_disorder_group
    Mn Mn1 0.5000 0.5000 1.0000 0.03151(17) Uani d S 1 2 . .
    N N1 0.6416(3) 0.6660(2) 0.9167(2) 0.0419(5) Uani d . 1 1 . .
    C C1 0.6822(3) 0.7724(2) 0.8511(2) 0.0383(6) Uani d . 1 1 . .
    S S1 0.73642(11) 0.92047(9) 0.75445(13) 0.0912(4) Uani d . 1 1 . .
    N N11 0.3015(2) 0.65601(19) 0.94157(18) 0.0352(5) Uani d . 1 1 . .
    C C11 0.1639(3) 0.6132(3) 0.9872(2) 0.0418(6) Uani d . 1 1 . .
    H H11 0.1523 0.5200 1.0387 0.050 Uiso calc R 1 1 . .
    C C12 0.0397(3) 0.6983(3) 0.9625(3) 0.0481(7) Uani d . 1 1 . .
    H H12 -0.0555 0.6641 0.9950 0.058 Uiso calc R 1 1 . .
    C C13 0.0547(3) 0.8350(3) 0.8892(3) 0.0433(6) Uani d . 1 1 . .
    H H13 -0.0307 0.8950 0.8713 0.052 Uiso calc R 1 1 . .
    C C14 0.1938(3) 0.8843(2) 0.8421(2) 0.0367(5) Uani d . 1 1 . .
    C C15 0.3133(3) 0.7888(2) 0.8708(2) 0.0370(5) Uani d . 1 1 . .
    H H15 0.4103 0.8199 0.8380 0.044 Uiso calc R 1 1 . .
    C C16 0.2198(3) 1.0344(3) 0.7629(3) 0.0493(7) Uani d . 1 1 . .
    C C17 0.3273(5) 1.0455(4) 0.6249(3) 0.0840(13) Uani d . 1 1 . .
    H H17A 0.3451 1.1411 0.5740 0.126 Uiso calc R 1 1 . .
    H H17B 0.2825 1.0116 0.5811 0.126 Uiso calc R 1 1 . .
    H H17C 0.4235 0.9910 0.6310 0.126 Uiso calc R 1 1 . .
    C C18 0.0701(4) 1.1229(3) 0.7584(4) 0.0711(10) Uani d . 1 1 . .
    H H18A 0.0896 1.2182 0.7083 0.107 Uiso calc R 1 1 . .
    H H18B 0.0043 1.1149 0.8483 0.107 Uiso calc R 1 1 . .
    H H18C 0.0206 1.0922 0.7156 0.107 Uiso calc R 1 1 . .
    C C19 0.2930(4) 1.0855(3) 0.8312(4) 0.0690(10) Uani d . 1 1 . .
    H H19A 0.3097 1.1815 0.7815 0.103 Uiso calc R 1 1 . .
    H H19B 0.3899 1.0312 0.8346 0.103 Uiso calc R 1 1 . .
    H H19C 0.2258 1.0765 0.9210 0.103 Uiso calc R 1 1 . .
    N N21 0.5965(2) 0.4594(2) 0.80246(18) 0.0363(5) Uani d . 1 1 . .
    C C21 0.5945(4) 0.3378(3) 0.7974(3) 0.0516(7) Uani d . 1 1 . .
    H H21 0.5477 0.2697 0.8769 0.062 Uiso calc R 1 1 . .
    C C22 0.6561(4) 0.3048(3) 0.6840(3) 0.0527(8) Uani d . 1 1 . .
    H H22 0.6509 0.2160 0.6872 0.063 Uiso calc R 1 1 . .
    C C23 0.7253(3) 0.3997(2) 0.5657(2) 0.0349(5) Uani d . 1 1 A .
    C C24 0.7275(4) 0.5254(3) 0.5714(2) 0.0540(8) Uani d . 1 1 . .
    H H24 0.7735 0.5954 0.4934 0.065 Uiso calc R 1 1 . .
    C C25 0.6638(4) 0.5507(3) 0.6890(2) 0.0512(7) Uani d . 1 1 . .
    H H25 0.6684 0.6383 0.6888 0.061 Uiso calc R 1 1 . .
    C C26 0.7927(3) 0.3670(3) 0.4375(2) 0.0448(6) Uani d . 1 1 . .
    C C27 0.6680(9) 0.3097(12) 0.4244(8) 0.100(3) Uani d PD 0.60 1 A 1
    H H27A 0.6334 0.2307 0.5030 0.150 Uiso calc PR 0.60 1 A 1
    H H27B 0.7087 0.2819 0.3462 0.150 Uiso calc PR 0.60 1 A 1
    H H27C 0.5828 0.3802 0.4156 0.150 Uiso calc PR 0.60 1 A 1
    C C28 0.8526(15) 0.4830(7) 0.3205(6) 0.113(4) Uani d PD 0.60 1 A 1
    H H28A 0.8932 0.4547 0.2426 0.170 Uiso calc PR 0.60 1 A 1
    H H28B 0.9333 0.5145 0.3314 0.170 Uiso calc PR 0.60 1 A 1
    H H28C 0.7714 0.5572 0.3093 0.170 Uiso calc PR 0.60 1 A 1
    C C29 0.9189(9) 0.2494(8) 0.4536(6) 0.084(2) Uani d PD 0.60 1 A 1
    H H29A 0.8789 0.1724 0.5324 0.125 Uiso calc PR 0.60 1 A 1
    H H29B 1.0016 0.2798 0.4628 0.125 Uiso calc PR 0.60 1 A 1
    H H29C 0.9567 0.2210 0.3759 0.125 Uiso calc PR 0.60 1 A 1
    C C27' 0.7316(12) 0.4873(11) 0.3296(8) 0.064(3) Uani d PD 0.40 1 A 2
    H H27D 0.7487 0.5748 0.3277 0.096 Uiso calc PR 0.40 1 A 2
    H H27E 0.6231 0.4843 0.3513 0.096 Uiso calc PR 0.40 1 A 2
    H H27F 0.7852 0.4773 0.2431 0.096 Uiso calc PR 0.40 1 A 2
    C C28' 0.9667(10) 0.3858(13) 0.3845(9) 0.079(3) Uani d PD 0.40 1 A 2
    H H28D 0.9795 0.4746 0.3828 0.118 Uiso calc PR 0.40 1 A 2
    H H28E 1.0105 0.3812 0.2952 0.118 Uiso calc PR 0.40 1 A 2
    H H28F 1.0181 0.3132 0.4426 0.118 Uiso calc PR 0.40 1 A 2
    C C29' 0.769(2) 0.2383(12) 0.4445(10) 0.116(7) Uani d PD 0.40 1 A 2
    H H29D 0.8157 0.2285 0.3574 0.174 Uiso calc PR 0.40 1 A 2
    H H29E 0.6597 0.2319 0.4733 0.174 Uiso calc PR 0.40 1 A 2
    H H29F 0.8134 0.1657 0.5076 0.174 Uiso calc PR 0.40 1 A 2
loop_
    _atom_site_aniso_label
    _atom_site_aniso_U_11
    _atom_site_aniso_U_22
    _atom_site_aniso_U_33
    _atom_site_aniso_U_12
    _atom_site_aniso_U_13
    _atom_site_aniso_U_23
    Mn1 0.0411(3) 0.0235(3) 0.0266(3) -0.0085(2) -0.0061(2) -0.00652(18)
    N1 0.0488(13) 0.0310(11) 0.0420(11) -0.0114(9) -0.0091(9) -0.0093(9)
    C1 0.0349(14) 0.0326(13) 0.0469(14) -0.0053(10) -0.0150(11) -0.0099(11)
    S1 0.0620(6) 0.0369(4) 0.1414(10) -0.0216(4) -0.0427(6) 0.0232(5)
    N11 0.0437(12) 0.0289(10) 0.0315(10) -0.0072(9) -0.0101(8) -0.0083(8)
    C11 0.0470(15) 0.0324(12) 0.0417(13) -0.0122(11) -0.0088(11) -0.0086(10)
    C12 0.0404(15) 0.0459(15) 0.0531(15) -0.0123(12) -0.0083(12) -0.0137(12)
    C13 0.0407(15) 0.0400(14) 0.0451(14) -0.0019(11) -0.0118(11) -0.0133(11)
    C14 0.0417(14) 0.0324(12) 0.0315(11) -0.0043(10) -0.0077(10) -0.0095(9)
    C15 0.0393(14) 0.0326(12) 0.0340(12) -0.0086(10) -0.0065(10) -0.0080(9)
    C16 0.0475(16) 0.0301(13) 0.0551(16) -0.0028(11) -0.0099(13) -0.0055(11)
    C17 0.109(3) 0.0498(19) 0.0509(19) -0.018(2) 0.0052(19) 0.0024(15)
    C18 0.066(2) 0.0398(16) 0.091(2) -0.0001(15) -0.0324(19) -0.0019(16)
    C19 0.062(2) 0.0373(16) 0.107(3) -0.0050(14) -0.0248(19) -0.0252(17)
    N21 0.0482(13) 0.0308(10) 0.0283(9) -0.0064(9) -0.0089(8) -0.0101(8)
    C21 0.078(2) 0.0334(13) 0.0322(12) -0.0183(13) 0.0019(12) -0.0103(10)
    C22 0.079(2) 0.0310(13) 0.0393(14) -0.0149(13) -0.0011(13) -0.0138(11)
    C23 0.0412(14) 0.0330(12) 0.0311(11) -0.0033(10) -0.0115(10) -0.0116(9)
    C24 0.086(2) 0.0397(14) 0.0294(12) -0.0248(14) -0.0041(13) -0.0078(11)
    C25 0.084(2) 0.0333(13) 0.0350(13) -0.0208(13) -0.0081(13) -0.0116(11)
    C26 0.0581(17) 0.0444(14) 0.0312(12) -0.0050(12) -0.0094(11) -0.0166(11)
    C27 0.078(5) 0.181(10) 0.091(5) -0.010(5) -0.023(4) -0.102(7)
    C28 0.221(12) 0.065(4) 0.027(3) -0.048(6) 0.011(5) -0.017(3)
    C29 0.082(5) 0.098(5) 0.063(4) 0.024(4) -0.012(3) -0.048(4)
    C27' 0.079(6) 0.082(6) 0.036(4) -0.001(5) -0.020(4) -0.027(4)
    C28' 0.056(5) 0.114(8) 0.057(5) 0.015(5) -0.006(4) -0.044(6)
    C29' 0.205(17) 0.079(7) 0.052(6) -0.083(10) 0.040(8) -0.047(6)
_geom_special_details
;
All e.s.d.'s (except the e.s.d. in the dihedral angle between two l.s. planes)
are estimated using the full covariance matrix. The cell e.s.d.'s are taken
into account individually in the estimation of e.s.d.'s in distances, angles
and torsion angles; correlations between e.s.d.'s in cell parameters are only
used when they are defined by crystal symmetry. An approximate (isotropic)
treatment of cell e.s.d.'s is used for estimating e.s.d.'s involving l.s.
planes.
;
loop_
    _geom_bond_atom_site_label_1
    _geom_bond_atom_site_label_2
    _geom_bond_site_symmetry_2
    _geom_bond_distance
    _geom_bond_publ_flag
    Mn1 N1 . 2.180(2) ?
    Mn1 N1 2_667 2.180(2) ?
    Mn1 N21 . 2.3081(18) ?
    Mn1 N21 2_667 2.3081(18) ?
    Mn1 N11 2_667 2.337(2) ?
    Mn1 N11 . 2.337(2) ?
    N1 C1 . 1.157(3) ?
    C1 S1 . 1.614(3) ?
    N11 C11 . 1.343(3) ?
    N11 C15 . 1.344(3) ?
    C11 C12 . 1.368(4) ?
    C11 H11 . 0.9500 ?
    C12 C13 . 1.387(4) ?
    C12 H12 . 0.9500 ?
    C13 C14 . 1.385(4) ?
    C13 H13 . 0.9500 ?
    C14 C15 . 1.393(4) ?
    C14 C16 . 1.535(3) ?
    C15 H15 . 0.9500 ?
    C16 C17 . 1.524(4) ?
    C16 C18 . 1.530(4) ?
    C16 C19 . 1.537(5) ?
    C17 H17A . 0.9800 ?
    C17 H17B . 0.9800 ?
    C17 H17C . 0.9800 ?
    C18 H18A . 0.9800 ?
    C18 H18B . 0.9800 ?
    C18 H18C . 0.9800 ?
    C19 H19A . 0.9800 ?
    C19 H19B . 0.9800 ?
    C19 H19C . 0.9800 ?
    N21 C25 . 1.327(3) ?
    N21 C21 . 1.333(3) ?
    C21 C22 . 1.378(4) ?
    C21 H21 . 0.9500 ?
    C22 C23 . 1.380(3) ?
    C22 H22 . 0.9500 ?
    C23 C24 . 1.381(4) ?
    C23 C26 . 1.531(3) ?
    C24 C25 . 1.380(4) ?
    C24 H24 . 0.9500 ?
    C25 H25 . 0.9500 ?
    C26 C29' . 1.419(9) ?
    C26 C28 . 1.467(7) ?
    C26 C29 . 1.534(7) ?
    C26 C27 . 1.546(8) ?
    C26 C28' . 1.580(10) ?
    C26 C27' . 1.583(9) ?
    C27 H27A . 0.9800 ?
    C27 H27B . 0.9800 ?
    C27 H27C . 0.9800 ?
    C28 H28A . 0.9800 ?
    C28 H28B . 0.9800 ?
    C28 H28C . 0.9800 ?
    C29 H29A . 0.9800 ?
    C29 H29B . 0.9800 ?
    C29 H29C . 0.9800 ?
    C27' H27D . 0.9800 ?
    C27' H27E . 0.9800 ?
    C27' H27F . 0.9800 ?
    C28' H28D . 0.9800 ?
    C28' H28E . 0.9800 ?
    C28' H28F . 0.9800 ?
    C29' H29D . 0.9800 ?
    C29' H29E . 0.9800 ?
    C29' H29F . 0.9800 ?
loop_
    _geom_angle_atom_site_label_1
    _geom_angle_atom_site_label_2
    _geom_angle_atom_site_label_3
    _geom_angle_site_symmetry_1
    _geom_angle_site_symmetry_3
    _geom_angle
    _geom_angle_publ_flag
    N1 Mn1 N1 . 2_667 180.0000(10)
                                 ?
    N1 Mn1 N21 . . 89.88(8) ?
    N1 Mn1 N21 2_667 . 90.12(8) ?
    N1 Mn1 N21 . 2_667 90.12(8) ?
    N1 Mn1 N21 2_667 2_667 89.88(8) ?
    N21 Mn1 N21 . 2_667 180.0000(10)
                                   ?
    N1 Mn1 N11 . 2_667 90.23(8) ?
    N1 Mn1 N11 2_667 2_667 89.77(8) ?
    N21 Mn1 N11 . 2_667 86.16(7) ?
    N21 Mn1 N11 2_667 2_667 93.84(7) ?
    N1 Mn1 N11 . . 89.77(8) ?
    N1 Mn1 N11 2_667 . 90.23(8) ?
    N21 Mn1 N11 . . 93.84(7) ?
    N21 Mn1 N11 2_667 . 86.16(7) ?
    N11 Mn1 N11 2_667 . 180.00(10) ?
    C1 N1 Mn1 . . 157.6(2) ?
    N1 C1 S1 . . 177.4(2) ?
    C11 N11 C15 . . 117.1(2) ?
    C11 N11 Mn1 . . 118.51(16) ?
    C15 N11 Mn1 . . 124.28(17) ?
    N11 C11 C12 . . 122.7(2) ?
    N11 C11 H11 . . 118.7 ?
    C12 C11 H11 . . 118.7 ?
    C11 C12 C13 . . 119.2(3) ?
    C11 C12 H12 . . 120.4 ?
    C13 C12 H12 . . 120.4 ?
    C14 C13 C12 . . 120.2(3) ?
    C14 C13 H13 . . 119.9 ?
    C12 C13 H13 . . 119.9 ?
    C13 C14 C15 . . 116.1(2) ?
    C13 C14 C16 . . 123.6(2) ?
    C15 C14 C16 . . 120.3(2) ?
    N11 C15 C14 . . 124.7(2) ?
    N11 C15 H15 . . 117.6 ?
    C14 C15 H15 . . 117.6 ?
    C17 C16 C18 . . 111.4(3) ?
    C17 C16 C14 . . 109.0(2) ?
    C18 C16 C14 . . 111.0(2) ?
    C17 C16 C19 . . 108.8(3) ?
    C18 C16 C19 . . 107.7(3) ?
    C14 C16 C19 . . 108.8(2) ?
    C16 C17 H17A . . 109.5 ?
    C16 C17 H17B . . 109.5 ?
    H17A C17 H17B . . 109.5 ?
    C16 C17 H17C . . 109.5 ?
    H17A C17 H17C . . 109.5 ?
    H17B C17 H17C . . 109.5 ?
    C16 C18 H18A . . 109.5 ?
    C16 C18 H18B . . 109.5 ?
    H18A C18 H18B . . 109.5 ?
    C16 C18 H18C . . 109.5 ?
    H18A C18 H18C . . 109.5 ?
    H18B C18 H18C . . 109.5 ?
    C16 C19 H19A . . 109.5 ?
    C16 C19 H19B . . 109.5 ?
    H19A C19 H19B . . 109.5 ?
    C16 C19 H19C . . 109.5 ?
    H19A C19 H19C . . 109.5 ?
    H19B C19 H19C . . 109.5 ?
    C25 N21 C21 . . 115.7(2) ?
    C25 N21 Mn1 . . 123.21(16) ?
    C21 N21 Mn1 . . 121.01(15) ?
    N21 C21 C22 . . 124.0(2) ?
    N21 C21 H21 . . 118.0 ?
    C22 C21 H21 . . 118.0 ?
    C21 C22 C23 . . 120.5(2) ?
    C21 C22 H22 . . 119.8 ?
    C23 C22 H22 . . 119.8 ?
    C22 C23 C24 . . 115.3(2) ?
    C22 C23 C26 . . 121.8(2) ?
    C24 C23 C26 . . 122.9(2) ?
    C25 C24 C23 . . 120.9(2) ?
    C25 C24 H24 . . 119.6 ?
    C23 C24 H24 . . 119.6 ?
    N21 C25 C24 . . 123.6(2) ?
    N21 C25 H25 . . 118.2 ?
    C24 C25 H25 . . 118.2 ?
    C29' C26 C28 . . 128.7(5) ?
    C29' C26 C23 . . 116.5(4) ?
    C28 C26 C23 . . 114.0(3) ?
    C29' C26 C29 . . 61.8(8) ?
    C28 C26 C29 . . 109.6(6) ?
    C23 C26 C29 . . 108.3(3) ?
    C29' C26 C27 . . 44.1(8) ?
    C28 C26 C27 . . 111.9(6) ?
    C23 C26 C27 . . 106.9(3) ?
    C29 C26 C27 . . 105.7(5) ?
    C29' C26 C28' . . 111.6(8) ?
    C28 C26 C28' . . 59.6(6) ?
    C23 C26 C28' . . 107.0(4) ?
    C29 C26 C28' . . 55.6(5) ?
    C27 C26 C28' . . 145.3(5) ?
    C29' C26 C27' . . 111.2(8) ?
    C28 C26 C27' . . 42.7(5) ?
    C23 C26 C27' . . 107.4(4) ?
    C29 C26 C27' . . 142.3(4) ?
    C27 C26 C27' . . 74.8(6) ?
    C28' C26 C27' . . 102.1(6) ?
    C26 C27 H27A . . 109.5 ?
    C26 C27 H27B . . 109.5 ?
    H27A C27 H27B . . 109.5 ?
    C26 C27 H27C . . 109.5 ?
    H27A C27 H27C . . 109.5 ?
    H27B C27 H27C . . 109.5 ?
    C26 C28 H28A . . 109.5 ?
    C26 C28 H28B . . 109.5 ?
    H28A C28 H28B . . 109.5 ?
    C26 C28 H28C . . 109.5 ?
    H28A C28 H28C . . 109.5 ?
    H28B C28 H28C . . 109.5 ?
    C26 C29 H29A . . 109.5 ?
    C26 C29 H29B . . 109.5 ?
    H29A C29 H29B . . 109.5 ?
    C26 C29 H29C . . 109.5 ?
    H29A C29 H29C . . 109.5 ?
    H29B C29 H29C . . 109.5 ?
    C26 C27' H27D . . 109.5 ?
    C26 C27' H27E . . 109.5 ?
    H27D C27' H27E . . 109.5 ?
    C26 C27' H27F . . 109.5 ?
    H27D C27' H27F . . 109.5 ?
    H27E C27' H27F . . 109.5 ?
    C26 C28' H28D . . 109.5 ?
    C26 C28' H28E . . 109.5 ?
    H28D C28' H28E . . 109.5 ?
    C26 C28' H28F . . 109.5 ?
    H28D C28' H28F . . 109.5 ?
    H28E C28' H28F . . 109.5 ?
    C26 C29' H29D . . 109.5 ?
    C26 C29' H29E . . 109.5 ?
    H29D C29' H29E . . 109.5 ?
    C26 C29' H29F . . 109.5 ?
    H29D C29' H29F . . 109.5 ?
    H29E C29' H29F . . 109.5 ?
_iucr_refine_instructions_details
;
TITL Mn(NCS)2(3-tBUtylpyridin)2(4-tButylpyridin)2 (tr280) in P-1
CELL  0.71073    9.5921   10.7253   11.6286    66.870    68.011    76.359
ZERR  1          0.0007    0.0009    0.0010     0.009     0.009     0.009
LATT   1
SFAC  C  H Mn  N  S
UNIT  38 52  1  6  2
L.S. 10
ACTA
TEMP -73
BOND $H
WGHT    0.065600    0.489000
FVAR       1.41095
MN1   3    0.500000    0.500000    1.000000    10.50000    0.04110    0.02355 =
         0.02662   -0.00652   -0.00614   -0.00851
N1    4    0.641605    0.666023    0.916718    11.00000    0.04882    0.03103 =
         0.04204   -0.00927   -0.00913   -0.01141
C1    1    0.682200    0.772377    0.851146    11.00000    0.03491    0.03259 =
         0.04695   -0.00988   -0.01504   -0.00526
S1    5    0.736416    0.920465    0.754453    11.00000    0.06199    0.03688 =
         0.14136    0.02316   -0.04272   -0.02163
N11   4    0.301483    0.656008    0.941569    11.00000    0.04372    0.02887 =
         0.03147   -0.00834   -0.01015   -0.00718
C11   1    0.163884    0.613158    0.987190    11.00000    0.04698    0.03244 =
         0.04168   -0.00855   -0.00881   -0.01224
AFIX  43
H11   2    0.152322    0.519960    1.038725    11.00000   -1.20000
AFIX   0
C12   1    0.039736    0.698273    0.962454    11.00000    0.04043    0.04590 =
         0.05315   -0.01370   -0.00826   -0.01226
AFIX  43
H12   2   -0.055542    0.664122    0.995042    11.00000   -1.20000
AFIX   0
C13   1    0.054679    0.835027    0.889219    11.00000    0.04066    0.04003 =
         0.04508   -0.01326   -0.01176   -0.00188
AFIX  43
H13   2   -0.030729    0.895045    0.871325    11.00000   -1.20000
AFIX   0
C14   1    0.193760    0.884296    0.842124    11.00000    0.04168    0.03242 =
         0.03149   -0.00953   -0.00771   -0.00429
C15   1    0.313336    0.788843    0.870823    11.00000    0.03935    0.03256 =
         0.03395   -0.00799   -0.00648   -0.00861
AFIX  43
H15   2    0.410320    0.819909    0.837996    11.00000   -1.20000
AFIX   0
C16   1    0.219791    1.034404    0.762940    11.00000    0.04753    0.03009 =
         0.05509   -0.00553   -0.00988   -0.00282
C17   1    0.327343    1.045496    0.624935    11.00000    0.10929    0.04978 =
         0.05089    0.00242    0.00518   -0.01769
AFIX  33
H17A  2    0.345122    1.141062    0.573978    11.00000   -1.50000
H17B  2    0.282531    1.011604    0.581084    11.00000   -1.50000
H17C  2    0.423548    0.990954    0.630989    11.00000   -1.50000
AFIX   0
C18   1    0.070101    1.122890    0.758373    11.00000    0.06641    0.03984 =
         0.09107   -0.00193   -0.03244   -0.00006
AFIX  33
H18A  2    0.089573    1.218224    0.708263    11.00000   -1.50000
H18B  2    0.004269    1.114933    0.848302    11.00000   -1.50000
H18C  2    0.020559    1.092203    0.715629    11.00000   -1.50000
AFIX   0
C19   1    0.292951    1.085527    0.831205    11.00000    0.06193    0.03729 =
         0.10675   -0.02517   -0.02477   -0.00503
AFIX  33
H19A  2    0.309724    1.181494    0.781517    11.00000   -1.50000
H19B  2    0.389926    1.031173    0.834628    11.00000   -1.50000
H19C  2    0.225837    1.076501    0.920982    11.00000   -1.50000
AFIX   0
N21   4    0.596515    0.459374    0.802460    11.00000    0.04816    0.03078 =
         0.02825   -0.01011   -0.00888   -0.00636
C21   1    0.594492    0.337763    0.797432    11.00000    0.07755    0.03343 =
         0.03217   -0.01028    0.00187   -0.01829
AFIX  43
H21   2    0.547719    0.269688    0.876918    11.00000   -1.20000
AFIX   0
C22   1    0.656101    0.304786    0.683982    11.00000    0.07852    0.03099 =
         0.03926   -0.01377   -0.00110   -0.01492
AFIX  43
H22   2    0.650895    0.216045    0.687238    11.00000   -1.20000
AFIX   0
C23   1    0.725310    0.399724    0.565665    11.00000    0.04119    0.03298 =
         0.03114   -0.01164   -0.01152   -0.00326
C24   1    0.727528    0.525397    0.571412    11.00000    0.08613    0.03974 =
         0.02942   -0.00783   -0.00405   -0.02476
AFIX  43
H24   2    0.773515    0.595365    0.493382    11.00000   -1.20000
AFIX   0
C25   1    0.663815    0.550691    0.689024    11.00000    0.08367    0.03327 =
         0.03504   -0.01163   -0.00807   -0.02077
AFIX  43
H25   2    0.668387    0.638325    0.688768    11.00000   -1.20000
AFIX   0
C26   1    0.792733    0.366976    0.437549    11.00000    0.05806    0.04441 =
         0.03123   -0.01665   -0.00943   -0.00502
PART   1
C27   1    0.667982    0.309689    0.424378    10.60000    0.07754    0.18121 =
         0.09145   -0.10185   -0.02331   -0.00954
AFIX  33
H27A  2    0.633378    0.230685    0.502960    10.60000   -1.50000
H27B  2    0.708706    0.281864    0.346197    10.60000   -1.50000
H27C  2    0.582795    0.380210    0.415628    10.60000   -1.50000
AFIX   0
C28   1    0.852621    0.482960    0.320485    10.60000    0.22134    0.06457 =
         0.02735   -0.01695    0.01137   -0.04803
AFIX  33
H28A  2    0.893208    0.454697    0.242566    10.60000   -1.50000
H28B  2    0.933315    0.514480    0.331416    10.60000   -1.50000
H28C  2    0.771353    0.557193    0.309261    10.60000   -1.50000
AFIX   0
C29   1    0.918873    0.249433    0.453583    10.60000    0.08202    0.09775 =
         0.06273   -0.04774   -0.01224    0.02421
AFIX  33
H29A  2    0.878933    0.172402    0.532360    10.60000   -1.50000
H29B  2    1.001617    0.279828    0.462760    10.60000   -1.50000
H29C  2    0.956658    0.220972    0.375873    10.60000   -1.50000
AFIX   0
SAME C27 C28 C29
PART   2
C27'  1    0.731624    0.487309    0.329635    10.40000    0.07903    0.08205 =
         0.03610   -0.02656   -0.02044   -0.00133
AFIX  33
H27D  2    0.748716    0.574765    0.327699    10.40000   -1.50000
H27E  2    0.623130    0.484336    0.351336    10.40000   -1.50000
H27F  2    0.785194    0.477326    0.243059    10.40000   -1.50000
AFIX   0
C28'  1    0.966740    0.385795    0.384503    10.40000    0.05604    0.11437 =
         0.05664   -0.04359   -0.00604    0.01464
AFIX  33
H28D  2    0.979486    0.474584    0.382790    10.40000   -1.50000
H28E  2    1.010537    0.381249    0.295214    10.40000   -1.50000
H28F  2    1.018108    0.313221    0.442607    10.40000   -1.50000
AFIX   0
C29'  1    0.768522    0.238299    0.444504    10.40000    0.20532    0.07864 =
         0.05191   -0.04716    0.04029   -0.08274
AFIX  33
H29D  2    0.815720    0.228541    0.357352    10.40000   -1.50000
H29E  2    0.659705    0.231855    0.473342    10.40000   -1.50000
H29F  2    0.813423    0.165656    0.507620    10.40000   -1.50000
PART   0
HKLF 4
REM  Mn(NCS)2(3-tBUtylpyridin)2(4-tButylpyridin)2 (tr280) in P-1
REM R1 =  0.0485 for   3017 Fo > 4sig(Fo)  and  0.0675 for all   3845 data
REM    241 parameters refined using      3 restraints
END
WGHT      0.0655      0.4889
REM Highest difference peak  0.917,  deepest hole -0.875,  1-sigma level  0.051
Q1    1   0.6792  0.9341  0.8398  11.00000  0.05    0.92
Q2    1   0.7430  0.9009  0.7354  11.00000  0.05    0.39
Q3    1   0.5893  0.5973  0.9339  11.00000  0.05    0.23
Q4    1   0.2222  1.0410  0.6007  11.00000  0.05    0.22
Q5    1   0.6550  0.6845  0.8851  11.00000  0.05    0.20
Q6    1   0.7828  0.4555  0.5733  11.00000  0.05    0.20
Q7    1   0.1353  0.8712  0.8567  11.00000  0.05    0.19
Q8    1   0.7464  0.1625  0.5027  11.00000  0.05    0.19
Q9    1   0.1977  0.9551  0.8140  11.00000  0.05    0.19
Q10   1   0.6051  0.7037  0.8259  11.00000  0.05    0.19
Q11   1   0.1020  1.0962  0.6830  11.00000  0.05    0.18
Q12   1   0.5681  0.4761  0.8761  11.00000  0.05    0.18
Q13   1   0.6773  0.3582  0.6144  11.00000  0.05    0.18
Q14   1   0.2375  0.8343  0.8392  11.00000  0.05    0.17
Q15   1   0.0645  0.7634  0.9204  11.00000  0.05    0.16
Q16   1   0.8664  0.1409  0.5354  11.00000  0.05    0.16
Q17   1   0.6307  0.5571  0.3427  11.00000  0.05    0.16
Q18   1   0.5495  0.2477  0.6657  11.00000  0.05    0.16
Q19   1   0.3042  0.7151  0.9159  11.00000  0.05    0.15
Q20   1   0.3316  1.0695  0.7279  11.00000  0.05    0.15
;
data_global
_journal_date_recd_electronic     2012-09-26
_journal_date_accepted     2012-10-01
_journal_name_full     'Acta Crystallographica, Section E'
_journal_year     2012
_journal_volume     68
_journal_issue     11
_journal_page_first     m1333
_journal_page_last     m1333
_journal_paper_category     QM
_journal_paper_doi     10.1107/S1600536812041128
_journal_coeditor_code     IM2404
_publ_contact_author
;
      Thorben Reinert
      Institut f\"ur Anorganische Chemie
      Christian-Albrechts-Universit\"at Kiel
      Max-Eyth Str. 2
      D-24098 Kiel
      Germany
;
_publ_contact_author_email     treinert@ac.uni-kiel.de
_publ_contact_author_fax     '(+)431-880-1520'
_publ_contact_author_phone     '(+)431-880-5546'
_publ_section_title
;\
<i>Trans</i>-bis(3-<i>tert</i>-butylpyridine-\k<i>N</i>)bis(4-<i>tert</i>-\
butylpyridine-\k<i>N</i>)bis(thiocyanato-\k<i>N</i>)manganese(II)
;
loop_
    _publ_author_name
    _publ_author_footnote
    _publ_author_address
    'Reinert, Thorben' .
;
Institut f\"ur Anorganische Chemie
Christian-Albrechts-Universit\"at Kiel
Max-Eyth Str. 2
D-24098 Kiel
Germany
;
    'Jess, Inke' .
;
Institut f\"ur Anorganische Chemie
Christian-Albrechts-Universit\"at Kiel
Max-Eyth Str. 2
D-24098 Kiel
Germany
;
    'N\"ather, Christian' .
;
Institut f\"ur Anorganische Chemie
Christian-Albrechts-Universit\"at Kiel
Max-Eyth Str. 2
D-24098 Kiel
Germany
;
_publ_section_synopsis     .
