# Supplementary material for: Trans-bis­(3-tert-butyl­pyridine-κN)bis­(4-tert-butyl­pyridine-κN)bis­(thio­cyanato-κN)manganese(II)
Source: Acta Crystallogr Sect E Struct Rep Online. 2012 Oct 6;68(Pt 11):m1333. doi: 10.1107/S1600536812041128 (PMC3515098; doi:10.1107/S1600536812041128)
Supplement: Supplementary file 2 [file e-68-m1333-Isup2.hkl]

# 
# h,k,l, Fc-squared, Fo-squared, sigma(Fo-squared) and status flag 
# 
data_I
_shelx_title ' Mn(NCS)2(3-tBUtylpyridin)2(4-tButylpyridin)2 (tr280) in P-1' 
_shelx_refln_list_code          4 
_shelx_F_calc_maximum       69.63 
_exptl_crystal_F_000       379.00 
_reflns_d_resolution_high  0.8106 
 
loop_ 
 _symmetry_equiv_pos_as_xyz 
 'x, y, z' 
 '-x, -y, -z' 
 
_cell_length_a     9.5921 
_cell_length_b    10.7253 
_cell_length_c    11.6286 
_cell_angle_alpha  66.870 
_cell_angle_beta   68.011 
_cell_angle_gamma  76.359 
 
_shelx_F_squared_multiplier     1.000 
 
loop_ 
 _refln_index_h 
 _refln_index_k 
 _refln_index_l 
 _refln_F_squared_calc 
 _refln_F_squared_meas 
 _refln_F_squared_sigma 
 _refln_observed_status 
   4   0   0      818.73      781.09     16.12 o 
   5   0   0      501.45      507.54      7.25 o 
   6   0   0       59.27       59.58      4.49 o 
   7   0   0       49.69       47.00      5.34 o 
   8   0   0        1.61        4.41      5.02 o 
   9   0   0      114.35      110.95      8.92 o 
  10   0   0       12.39       15.69      6.07 o 
 -10   1   0       25.21       26.15      6.25 o 
  -9   1   0       79.25       77.20      7.43 o 
  -8   1   0      108.78      117.01      5.87 o 
  -7   1   0       13.91       12.38      3.42 o 
  -6   1   0      511.96      524.83     27.57 o 
  -5   1   0       12.08        4.21      2.70 o 
  -4   1   0      110.70      100.20      3.70 o 
  -3   1   0        1.16       -0.02      3.85 o 
  -2   1   0     1531.93     1526.53     17.70 o 
  -1   1   0      156.13      157.54      7.66 o 
   2   1   0      456.51      382.21      7.10 o 
   3   1   0      996.71      873.09      8.71 o 
   4   1   0        3.59        0.76      4.49 o 
   5   1   0       42.10       50.06      4.15 o 
   6   1   0      147.32      125.36      4.55 o 
   7   1   0      214.94      222.48      5.51 o 
   8   1   0        4.68        6.15      4.43 o 
   9   1   0        3.20        2.41      4.18 o 
  10   1   0       11.06        9.71      4.95 o 
  -9   2   0       45.98       50.04      7.00 o 
  -8   2   0      435.08      470.43      9.12 o 
  -7   2   0       28.92       27.98      3.42 o 
  -6   2   0      107.61      110.84      3.62 o 
  -5   2   0       87.55       78.12      3.14 o 
  -4   2   0     1490.62     1523.93     25.19 o 
  -2   2   0      452.40      518.31      8.62 o 
  -1   2   0     1349.55     1453.08    255.28 o 
   0   2   0     1220.30     1172.88     35.21 o 
   2   2   0       16.02        8.26      7.34 o 
   3   2   0      328.44      321.09      5.38 o 
   4   2   0      416.82      336.43     10.45 o 
   5   2   0      598.42      538.71     20.64 o 
   6   2   0       49.00       60.50      4.13 o 
   7   2   0        8.57        3.99      3.58 o 
   8   2   0       20.19       24.35      4.11 o 
   9   2   0       71.82       62.43      4.03 o 
  10   2   0       29.75       30.22      4.03 o 
  -7   3   0        2.39        4.71      3.20 o 
  -6   3   0       45.81       52.63      3.12 o 
  -5   3   0      715.61      733.07      6.26 o 
  -4   3   0      119.37      144.45      4.71 o 
  -3   3   0      110.44      127.93      4.65 o 
  -2   3   0     1726.55     1653.90     10.20 o 
  -1   3   0     1258.35     1127.03     56.33 o 
   0   3   0       24.26       19.25      5.21 o 
   1   3   0     1153.51     1122.10      7.69 o 
   2   3   0      178.89      154.54      4.58 o 
   3   3   0     1960.88     1947.73      8.61 o 
   4   3   0     2092.43     2286.14      8.91 o 
   5   3   0       10.45       19.39      3.64 o 
   6   3   0        0.77        1.73      3.01 o 
   7   3   0      121.80      106.15      4.44 o 
   8   3   0        9.99       16.25      3.67 o 
   9   3   0        2.29        3.63      3.00 o 
  10   3   0       18.17       15.68      4.35 o 
  -7   4   0      163.39      159.97      4.12 o 
  -6   4   0       57.92       52.95      3.50 o 
  -5   4   0       11.56        8.97      3.10 o 
  -4   4   0       34.64       38.07      3.90 o 
  -3   4   0      347.88      353.86      7.68 o 
  -2   4   0      465.55      432.78      7.96 o 
  -1   4   0       23.68       20.26      3.81 o 
   0   4   0        1.19        5.70      3.72 o 
   1   4   0     3354.03     3760.90     26.01 o 
   2   4   0      500.82      523.68      5.30 o 
   3   4   0        5.57       -0.17      3.52 o 
   4   4   0       34.38       38.89      3.45 o 
   5   4   0      763.57      742.99     29.87 o 
   6   4   0      239.23      226.89      3.84 o 
   7   4   0        3.05       -0.13      3.44 o 
   8   4   0        4.69        2.18      3.19 o 
   9   4   0        3.00        3.79      3.69 o 
  10   4   0       83.27       84.07      4.66 o 
  -8   5   0       28.90       24.23      9.39 o 
  -7   5   0       98.54       85.92      3.98 o 
  -6   5   0       14.70       20.98      3.17 o 
  -5   5   0      178.85      171.48     10.15 o 
  -4   5   0       77.58       68.03      4.35 o 
  -3   5   0      304.17      321.83      4.44 o 
  -2   5   0      191.09      213.94      4.06 o 
  -1   5   0     2185.44     2377.52      8.58 o 
   0   5   0     1553.96     1580.79     17.21 o 
   1   5   0      343.71      407.36      4.73 o 
   2   5   0       18.43       26.79      3.52 o 
   3   5   0      792.86      790.65      5.38 o 
   4   5   0      813.64      795.90      5.88 o 
   5   5   0       18.81       31.24      5.64 o 
   6   5   0       21.77       21.42      3.63 o 
   7   5   0        8.11        9.95      3.52 o 
   8   5   0      197.49      189.44      3.97 o 
   9   5   0      101.53      106.93      4.04 o 
  10   5   0        2.35        4.43      3.45 o 
  -8   6   0        1.27        2.22      4.26 o 
  -7   6   0      105.17      109.81      4.66 o 
  -6   6   0      182.19      157.05      3.97 o 
  -5   6   0        1.56        3.03      3.58 o 
  -4   6   0       41.75       37.03      4.09 o 
  -3   6   0       24.70       29.53      3.05 o 
  -2   6   0      459.85      438.85      6.06 o 
  -1   6   0      202.33      204.81      3.83 o 
   0   6   0      105.42      129.97      4.30 o 
   1   6   0      300.01      337.85     11.09 o 
   2   6   0     1394.41     1334.09     16.68 o 
   3   6   0      191.53      200.03     10.86 o 
   4   6   0        2.75       -1.39      2.96 o 
   5   6   0        2.33        0.41      3.62 o 
   6   6   0       55.32       45.50      3.60 o 
   7   6   0      190.52      196.76      8.12 o 
   8   6   0        9.62       13.49      3.03 o 
   9   6   0        9.02       11.47      3.86 o 
  10   6   0        4.32       -0.81      4.11 o 
  -8   7   0       36.94       36.25      5.20 o 
  -7   7   0        0.08       -1.53      3.51 o 
  -6   7   0       11.48       10.55      2.86 o 
  -5   7   0       57.70       63.82      4.06 o 
  -4   7   0      405.84      423.20      7.13 o 
  -3   7   0       32.20       37.01      3.61 o 
  -2   7   0      264.55      254.91      3.79 o 
  -1   7   0      511.10      521.07     10.36 o 
   0   7   0     1123.91     1154.16     18.71 o 
   1   7   0      274.93      266.82      7.91 o 
   2   7   0       78.67       88.69      3.23 o 
   3   7   0      238.81      237.05      3.64 o 
   4   7   0      149.26      164.00      4.09 o 
   5   7   0      628.76      670.68     18.84 o 
   6   7   0       38.11       53.03      3.37 o 
   7   7   0       21.73       19.66      4.18 o 
   8   7   0        4.75        3.20      3.58 o 
   9   7   0       22.04       17.57      3.59 o 
  -7   8   0       23.97       26.36      4.34 o 
  -6   8   0       52.98       45.75      5.53 o 
  -5   8   0       42.32       32.89      3.86 o 
  -4   8   0       11.13        6.44      5.01 o 
  -3   8   0      195.27      217.46      3.99 o 
  -2   8   0       99.43      108.72      4.52 o 
  -1   8   0       48.84       45.34      3.55 o 
   0   8   0        6.36        5.97      5.28 o 
   1   8   0       51.93       52.72      3.98 o 
   2   8   0      157.59      177.70      8.33 o 
   3   8   0     1083.16     1121.95     27.03 o 
   4   8   0      426.54      474.04     28.23 o 
   5   8   0        8.32        5.17      3.23 o 
   6   8   0       30.02       24.97      3.14 o 
   7   8   0       73.34       70.59      3.90 o 
   8   8   0       20.24       21.68      3.66 o 
  -6   9   0        0.33       -0.03      4.07 o 
  -5   9   0        2.36        2.29      4.07 o 
  -4   9   0       58.87       70.65      6.10 o 
  -3   9   0      252.85      245.07      8.64 o 
  -2   9   0       55.58       51.56      6.63 o 
  -1   9   0       22.61       21.21      3.21 o 
   0   9   0        3.16        4.17      3.21 o 
   1   9   0       34.12       49.23      3.36 o 
   2   9   0       62.48       51.84      9.53 o 
   3   9   0       86.97       87.61      3.42 o 
   4   9   0      393.90      421.51      7.80 o 
   5   9   0      183.38      167.33     12.35 o 
   6   9   0       45.27       47.76      3.10 o 
   7   9   0       18.05       15.06      3.04 o 
   8   9   0        7.56        7.76      4.10 o 
  -5  10   0       52.11       47.31      4.59 o 
  -4  10   0       43.67       40.84      5.54 o 
  -3  10   0        0.80        2.91      3.53 o 
  -2  10   0       45.01       46.48      3.26 o 
  -1  10   0       34.81       35.42      3.04 o 
   0  10   0       42.66       37.88      2.68 o 
   1  10   0        5.95        0.99      2.39 o 
   2  10   0        0.21       -3.92      3.95 o 
   3  10   0      426.47      394.39      4.99 o 
   4  10   0      217.78      244.94      3.68 o 
   5  10   0        0.95       -1.97      3.07 o 
   6  10   0        1.98        3.01      3.49 o 
   7  10   0       49.44       43.33      3.58 o 
  -3  11   0       39.31       40.91      4.49 o 
  -2  11   0       16.53       18.02      3.48 o 
  -1  11   0        3.77        5.53      3.48 o 
   0  11   0       21.19       27.37      3.63 o 
   1  11   0      156.22      163.55      4.03 o 
   2  11   0       97.90      100.60      3.32 o 
   3  11   0        0.64        9.68      3.19 o 
   4  11   0        0.76       -0.17      3.45 o 
   5  11   0        5.69       -3.07      3.07 o 
   0  12   0       22.21       21.93      5.25 o 
   1  12   0       33.81       22.24      3.39 o 
   2  12   0        1.08       -1.87      2.90 o 
  -4 -11   1       84.06       80.41      4.35 o 
  -3 -11   1        1.48        3.86      3.42 o 
  -2 -11   1        1.24       -0.28      3.45 o 
  -1 -11   1      143.14      146.33      6.13 o 
   0 -11   1      114.34      109.98      3.65 o 
   1 -11   1        1.47        5.87      5.45 o 
   2 -11   1       10.36        6.26      5.51 o 
   3 -11   1        8.45       11.63      4.15 o 
  -6 -10   1      183.10      183.32      6.89 o 
  -5 -10   1        1.09       -3.48      3.48 o 
  -4 -10   1        0.27        2.76      3.53 o 
  -3 -10   1      232.91      251.41     16.25 o 
  -2 -10   1      231.03      247.00      4.38 o 
  -1 -10   1       47.73       58.29      3.78 o 
   0 -10   1        1.63       -3.17      3.17 o 
   1 -10   1       33.44       36.02      5.72 o 
   2 -10   1       43.91       47.70      7.25 o 
   3 -10   1        0.87       -0.49      3.48 o 
   4 -10   1        0.30        2.41      3.41 o 
   5 -10   1       21.48       17.60      4.20 o 
  -7  -9   1        3.40        4.60      3.54 o 
  -6  -9   1        8.36        0.97      3.58 o 
  -5  -9   1        2.68        3.29      3.66 o 
  -4  -9   1      142.38      139.78      3.40 o 
  -3  -9   1      314.07      278.28      8.93 o 
  -2  -9   1      410.89      435.04      6.21 o 
  -1  -9   1       59.61       68.55      5.30 o 
   0  -9   1       56.84       58.89      6.03 o 
   1  -9   1        7.80        8.03      3.09 o 
   2  -9   1        0.12       -1.04      3.54 o 
   3  -9   1       83.80       76.31      3.23 o 
   4  -9   1       85.45       85.03      4.76 o 
   5  -9   1       11.87       13.59      4.13 o 
   6  -9   1        4.27        5.51      6.97 o 
  -8  -8   1        0.12        9.85      3.78 o 
  -7  -8   1        1.08        4.62      3.56 o 
  -6  -8   1      172.79      185.46     10.73 o 
  -5  -8   1       25.70       15.59      5.34 o 
  -4  -8   1       35.43       35.03      3.28 o 
  -3  -8   1       73.68       85.04      2.95 o 
  -2  -8   1     1100.78     1153.71     13.14 o 
  -1  -8   1      539.68      530.42     22.20 o 
   0  -8   1       76.43       74.26      3.59 o 
   1  -8   1       12.92       19.77      3.36 o 
   2  -8   1      335.82      333.80     17.32 o 
   3  -8   1      331.12      329.86      4.85 o 
   4  -8   1        6.68        5.95      3.36 o 
   5  -8   1        4.02        2.06      3.88 o 
   6  -8   1       14.00       14.92      5.07 o 
   7  -8   1       28.37       30.19      3.73 o 
  -9  -7   1        4.98       17.72      5.04 o 
  -8  -7   1       26.85       26.20      3.66 o 
  -7  -7   1       82.02       75.71      3.93 o 
  -6  -7   1      113.73      115.28      3.45 o 
  -5  -7   1       17.50       25.76      2.66 o 
  -4  -7   1        6.24        2.32      2.71 o 
  -3  -7   1       72.17       67.27      4.18 o 
  -2  -7   1       23.65       16.72      2.07 o 
  -1  -7   1      619.95      629.04     11.24 o 
   0  -7   1      520.99      523.27      4.43 o 
   1  -7   1      506.38      516.40      4.43 o 
   2  -7   1       64.89       70.01      3.69 o 
   3  -7   1       18.04       18.01      3.90 o 
   4  -7   1      163.79      148.25      4.83 o 
   5  -7   1       24.16       27.22      4.38 o 
   6  -7   1       14.70       14.93      5.73 o 
   7  -7   1        1.06        2.09      3.63 o 
   8  -7   1       19.26       13.89      4.84 o 
  -9  -6   1       98.17       98.26      3.93 o 
  -8  -6   1        0.65        2.89      3.62 o 
  -7  -6   1        1.25        5.62      4.33 o 
  -6  -6   1       23.28       32.20      3.35 o 
  -5  -6   1     1032.05     1049.62     10.74 o 
  -4  -6   1        0.77        0.04      2.65 o 
  -3  -6   1      382.75      345.93      7.16 o 
  -2  -6   1      230.69      256.99      3.83 o 
  -1  -6   1     1020.01      993.87     15.62 o 
   0  -6   1      594.94      582.97     11.39 o 
   1  -6   1        0.18        1.91      2.98 o 
   2  -6   1      587.86      571.51     12.46 o 
   3  -6   1       92.86       91.28      3.84 o 
   4  -6   1       55.10       66.18      4.14 o 
   5  -6   1        2.99        0.26      4.55 o 
   6  -6   1       11.34       12.16      5.66 o 
   7  -6   1       42.11       45.73      4.49 o 
   8  -6   1       17.87       17.55      5.00 o 
  -9  -5   1        9.95       18.55      5.46 o 
  -8  -5   1       77.57       86.61      3.38 o 
  -7  -5   1      274.87      279.46      4.09 o 
  -6  -5   1       17.92       16.38      3.49 o 
  -5  -5   1      148.70      149.18      4.08 o 
  -4  -5   1      243.34      264.35      4.80 o 
  -3  -5   1      541.59      556.49      5.02 o 
  -2  -5   1      323.79      271.11      3.39 o 
  -1  -5   1        0.25        6.16      3.30 o 
   0  -5   1      329.84      382.78      5.04 o 
   1  -5   1      559.90      536.96      9.91 o 
   2  -5   1      471.74      507.28     13.95 o 
   3  -5   1       88.39      109.04      3.48 o 
   4  -5   1       58.84       64.83      3.83 o 
   5  -5   1       12.49       12.52      4.68 o 
   6  -5   1       70.48       72.15      4.51 o 
   7  -5   1       47.04       43.46      4.70 o 
 -10  -4   1       18.23       24.49      4.44 o 
  -9  -4   1      135.01      156.44      4.50 o 
  -8  -4   1      229.66      169.23     45.32 o 
  -7  -4   1       24.61       22.66      3.40 o 
  -6  -4   1       13.14        5.96      5.08 o 
  -5  -4   1       38.26       47.65      3.23 o 
  -4  -4   1      933.53      887.27      8.86 o 
  -3  -4   1      265.11      252.45      3.71 o 
  -2  -4   1      603.50      678.06     21.20 o 
  -1  -4   1      824.23      890.34     21.70 o 
   0  -4   1       41.36       55.95      4.86 o 
   1  -4   1       90.50       90.42      4.67 o 
   2  -4   1       21.67       19.35      3.41 o 
   3  -4   1      673.31      596.23     13.24 o 
   4  -4   1      420.12      395.83      5.04 o 
   5  -4   1       54.39       60.37      5.52 o 
   6  -4   1        5.24        4.43      4.02 o 
   7  -4   1       64.45       57.98      6.74 o 
 -10  -3   1      112.65      112.06      4.76 o 
  -9  -3   1        0.10        2.31      5.14 o 
  -8  -3   1        1.14       -0.48      3.10 o 
  -7  -3   1      178.61      186.80      4.45 o 
  -6  -3   1      110.84      103.10      5.07 o 
  -5  -3   1        0.29        3.01      3.09 o 
  -4  -3   1       12.16       14.15      3.36 o 
  -3  -3   1      783.40      901.78      6.14 o 
  -2  -3   1     1088.34     1044.43     30.34 o 
  -1  -3   1     1182.63     1102.41      7.01 o 
   0  -3   1       97.21       92.77      3.35 o 
   1  -3   1       12.38       14.39      3.86 o 
   2  -3   1     1363.96     1392.74      8.35 o 
   3  -3   1        5.21       12.15      3.57 o 
   4  -3   1       43.96       44.01      4.82 o 
   5  -3   1      341.43      342.91      5.63 o 
   6  -3   1      148.31      137.80      6.44 o 
 -10  -2   1        1.93        0.81      4.01 o 
  -9  -2   1       35.44       43.84      4.73 o 
  -8  -2   1      143.89      138.26      4.16 o 
  -7  -2   1       78.60       68.31      4.52 o 
  -6  -2   1        1.41        5.41      3.35 o 
  -5  -2   1       90.51      104.38      4.14 o 
  -4  -2   1      553.53      531.14      6.04 o 
  -3  -2   1     2003.89     1995.21     43.22 o 
  -2  -2   1      108.92      108.18      4.50 o 
  -1  -2   1      594.30      574.24     14.33 o 
   0  -2   1        0.81        2.31      5.26 o 
   1  -2   1     1098.70     1132.44     10.77 o 
   2  -2   1      464.40      464.04      7.24 o 
   4  -2   1       88.18       70.37      5.32 o 
   5  -2   1       98.66      102.22      4.63 o 
   6  -2   1       46.46       50.32      8.07 o 
   7  -2   1        1.84        0.40      6.31 o 
   8  -2   1      101.18      103.16      6.54 o 
 -10  -1   1       18.69       17.79      4.21 o 
  -9  -1   1       64.33       66.75      4.73 o 
  -8  -1   1        0.21        1.89      3.30 o 
  -7  -1   1       70.55       83.82      3.92 o 
  -6  -1   1      408.68      403.57      5.10 o 
  -5  -1   1      290.89      234.16      4.40 o 
  -4  -1   1      144.37      212.69      4.53 o 
  -3  -1   1      113.71      149.89      5.05 o 
  -2  -1   1      600.72      590.25      7.01 o 
  -1  -1   1       52.91       40.58      4.97 o 
   0  -1   1      545.80      540.15      7.92 o 
   4  -1   1      172.38      141.60      4.87 o 
   5  -1   1       89.49       68.77      6.74 o 
   6  -1   1        0.26        0.38      7.42 o 
   7  -1   1       52.18       52.65      7.04 o 
   8  -1   1      335.79      350.64      8.09 o 
   9  -1   1        0.22       -2.27      6.89 o 
  10  -1   1        5.13        5.27      6.16 o 
 -10   0   1        3.39        2.44      5.78 o 
  -9   0   1        5.32        4.74      5.02 o 
  -8   0   1       19.75       23.93      4.01 o 
  -7   0   1      319.11      321.37      9.24 o 
  -6   0   1      101.71       97.57      4.32 o 
  -5   0   1      166.46      180.94      5.10 o 
  -4   0   1       18.80       17.95      4.13 o 
  -3   0   1      184.79      146.16      5.54 o 
  -2   0   1      304.24      349.23      6.96 o 
  -1   0   1      380.02      386.15     10.92 o 
   1   0   1      313.96      313.48      9.68 o 
   3   0   1       75.56       67.74      8.88 o 
   4   0   1       60.47       46.82      6.76 o 
   5   0   1       63.41       55.06      7.48 o 
   6   0   1      697.83      696.21     20.98 o 
   7   0   1       52.45       49.16      6.09 o 
   8   0   1       31.05       40.54      6.84 o 
   9   0   1      210.33      207.22      7.02 o 
  10   0   1       34.53       40.96      6.71 o 
  11   0   1        8.69        6.82      7.24 o 
 -10   1   1       16.30       19.77      6.34 o 
  -9   1   1       93.74       99.55      7.32 o 
  -8   1   1       36.82       30.34      3.83 o 
  -7   1   1        2.64        3.60      3.23 o 
  -6   1   1      606.16      617.48     18.08 o 
  -5   1   1      318.15      297.63      8.07 o 
  -4   1   1       56.31       38.03      4.58 o 
  -3   1   1      179.26      185.04      5.79 o 
  -2   1   1        3.94       12.52      5.22 o 
  -1   1   1       24.17       36.48      5.13 o 
   2   1   1     1154.94      951.50     12.16 o 
   3   1   1     1943.31     1870.49     15.00 o 
   4   1   1      107.23      116.94      5.92 o 
   5   1   1      156.37      163.79      6.06 o 
   6   1   1      135.30      131.61      5.12 o 
   7   1   1      345.28      306.13      6.37 o 
   8   1   1        6.48       10.03      5.22 o 
   9   1   1        4.64       -4.31      7.46 o 
  10   1   1        0.23        8.83      6.79 o 
  11   1   1       41.13       27.93      6.32 o 
 -10   2   1        8.11       12.18      7.52 o 
  -9   2   1        0.96       -2.25      6.90 o 
  -8   2   1      211.09      215.23      4.27 o 
  -7   2   1      243.21      224.62      5.76 o 
  -6   2   1       14.44        9.39      3.20 o 
  -5   2   1        3.69        2.42      3.47 o 
  -4   2   1       30.67       48.99      3.24 o 
  -3   2   1      822.59      795.29     16.24 o 
  -2   2   1     1609.94     1526.82     10.60 o 
  -1   2   1       76.55       94.10      9.07 o 
   0   2   1      182.45      160.58     13.50 o 
   1   2   1       79.34       69.23      5.11 o 
   2   2   1     1535.59     1462.04      9.99 o 
   3   2   1     1034.26     1019.29     14.68 o 
   4   2   1       29.82       35.68      4.46 o 
   5   2   1      419.97      370.89      5.93 o 
   6   2   1     1102.74     1093.43     23.76 o 
   7   2   1      179.54      185.48      5.37 o 
   8   2   1       46.25       52.79      5.06 o 
   9   2   1        0.13       -0.86      4.24 o 
  10   2   1       55.39       66.18      5.76 o 
  11   2   1        3.77        8.40      6.24 o 
  -9   3   1       28.54       26.30      3.82 o 
  -8   3   1       20.78       20.06      3.17 o 
  -7   3   1       62.69       55.81      2.90 o 
  -6   3   1       27.20       27.27      2.82 o 
  -5   3   1      216.19      215.00      3.75 o 
  -4   3   1      239.11      221.40      3.66 o 
  -3   3   1     1010.60     1012.11     33.40 o 
  -2   3   1        1.88        1.26      6.71 o 
  -1   3   1       55.71       48.41      8.03 o 
   0   3   1      150.69      116.90      4.54 o 
   1   3   1      627.69      538.30      6.51 o 
   2   3   1      186.82      146.65      5.27 o 
   3   3   1      460.89      468.93      5.66 o 
   4   3   1     1492.46     1559.62     38.02 o 
   5   3   1        4.43        7.54      3.30 o 
   6   3   1       50.01       56.59      4.12 o 
   7   3   1      146.23      155.52     10.06 o 
   8   3   1      196.98      192.19      5.02 o 
   9   3   1       13.44       18.80      3.81 o 
  10   3   1        2.86        1.79      4.83 o 
  11   3   1        0.45        3.26      5.52 o 
  -9   4   1        2.28        2.92      5.26 o 
  -8   4   1        1.65       -0.39      3.17 o 
  -7   4   1       19.54       20.34      2.99 o 
  -6   4   1      329.60      323.78     12.83 o 
  -5   4   1      237.87      258.04      5.31 o 
  -4   4   1      120.69      123.31      3.19 o 
  -3   4   1        5.73       10.57      3.41 o 
  -2   4   1      354.84      297.61      7.82 o 
  -1   4   1      234.34      205.10      6.50 o 
   0   4   1       47.76       53.24      3.99 o 
   1   4   1     1135.28     1161.73     52.69 o 
   2   4   1     1012.18     1062.74     17.64 o 
   3   4   1      518.36      576.53      5.50 o 
   4   4   1       17.51       25.44      3.59 o 
   5   4   1        4.00        3.08      3.17 o 
   6   4   1      209.32      199.00      4.18 o 
   7   4   1      470.18      496.77     18.10 o 
   8   4   1        9.51       12.53      3.54 o 
   9   4   1       66.00       66.41      7.29 o 
  10   4   1       60.17       56.43      4.60 o 
  11   4   1       62.28       65.65      5.00 o 
  -9   5   1        0.13       -3.34      5.61 o 
  -8   5   1       17.31       17.84      3.16 o 
  -7   5   1       66.10       61.12      3.32 o 
  -6   5   1       40.37       41.15      2.88 o 
  -5   5   1      177.52      181.89      8.16 o 
  -4   5   1      176.44      194.10      4.46 o 
  -3   5   1       96.63       86.57      5.95 o 
  -2   5   1       35.88       42.47      6.16 o 
  -1   5   1        1.11        0.83      3.41 o 
   0   5   1      622.52      646.65      5.45 o 
   1   5   1      678.85      686.53      5.21 o 
   2   5   1     1216.05     1238.30     32.21 o 
   3   5   1        0.60        2.66      4.89 o 
   4   5   1      791.26      815.62     17.70 o 
   5   5   1      387.61      411.95      4.44 o 
   6   5   1        5.49        3.33      2.93 o 
   7   5   1       36.45       35.16      3.60 o 
   8   5   1      155.35      127.84      4.08 o 
   9   5   1      230.06      253.86      5.47 o 
  10   5   1        6.41       15.98      5.72 o 
  -8   6   1       14.31       14.82      3.34 o 
  -7   6   1       51.18       47.43      3.70 o 
  -6   6   1      117.34      113.47      4.05 o 
  -5   6   1       46.29       45.96      2.75 o 
  -4   6   1       30.56       29.27      4.34 o 
  -3   6   1        0.21        3.57      5.15 o 
  -2   6   1       84.33       81.01      3.38 o 
  -1   6   1      229.23      187.56      3.81 o 
   0   6   1      385.07      370.79      6.65 o 
   1   6   1        4.97        5.49      2.32 o 
   2   6   1      173.41      167.66      3.40 o 
   3   6   1      609.94      666.96     17.53 o 
   4   6   1      591.05      601.53     12.38 o 
   5   6   1       19.80       19.12      3.03 o 
   6   6   1        8.23       16.26      6.24 o 
   7   6   1      226.22      225.78      4.09 o 
   8   6   1      110.49      103.82      3.73 o 
   9   6   1        4.75        4.68      3.68 o 
  10   6   1        0.41       -1.02      3.71 o 
  -8   7   1       23.93       19.80      4.04 o 
  -7   7   1        7.08        8.85      3.27 o 
  -6   7   1       63.40       57.47      3.08 o 
  -5   7   1       42.83       35.16      4.12 o 
  -4   7   1      184.76      175.22      8.57 o 
  -3   7   1        0.91       -0.29      5.99 o 
  -2   7   1       68.25       65.44      3.13 o 
  -1   7   1        5.72        6.08      2.97 o 
   0   7   1       87.52       92.51      3.40 o 
   1   7   1      795.72      816.73      7.62 o 
   2   7   1      174.27      182.05      8.76 o 
   3   7   1      103.19       96.49      3.64 o 
   4   7   1       41.38       46.70      3.04 o 
   5   7   1     2429.82     2537.76     24.53 o 
   6   7   1      385.39      392.73      3.99 o 
   7   7   1       16.40       13.90      3.19 o 
   8   7   1       24.81       29.92      3.80 o 
   9   7   1       47.28       43.87      3.95 o 
  10   7   1       28.28       32.97      4.21 o 
  -7   8   1       13.82        9.14      3.29 o 
  -6   8   1       12.93       10.40      2.80 o 
  -5   8   1       74.92       78.57      3.86 o 
  -4   8   1      106.87      106.09      4.73 o 
  -3   8   1      132.95      132.18      5.99 o 
  -2   8   1      147.53      156.30      3.90 o 
  -1   8   1      429.14      445.42      4.72 o 
   0   8   1      399.87      406.80      5.15 o 
   1   8   1       12.93       18.68      3.51 o 
   2   8   1       72.28       77.12      3.78 o 
   3   8   1       14.21       21.57      2.83 o 
   4   8   1      165.07      166.78      9.75 o 
   5   8   1      289.01      292.24     12.43 o 
   6   8   1      494.59      502.23      7.49 o 
   7   8   1       47.43       41.82      3.13 o 
   8   8   1       20.80       22.44      5.30 o 
   9   8   1        8.68        3.55      3.50 o 
  -6   9   1        4.28        4.81      3.06 o 
  -5   9   1       14.07       12.42      4.11 o 
  -4   9   1       14.62       14.91      5.93 o 
  -3   9   1      307.15      294.29      6.33 o 
  -2   9   1      241.71      261.14      8.37 o 
  -1   9   1        1.41        0.96      3.22 o 
   0   9   1       25.67       20.90      3.34 o 
   1   9   1       15.46       18.51      3.38 o 
   2   9   1      279.77      284.66      8.80 o 
   3   9   1       27.46       30.21      3.36 o 
   4   9   1        4.00       13.95      3.16 o 
   5   9   1       78.18       74.21      3.34 o 
   6   9   1      570.69      524.59     22.64 o 
   7   9   1       41.09       44.15      3.76 o 
   8   9   1        2.49        0.89      3.46 o 
  -5  10   1        2.33        1.34      4.27 o 
  -4  10   1       99.53      114.91      5.97 o 
  -3  10   1       99.34       93.38      6.10 o 
  -2  10   1       45.92       43.69      4.71 o 
  -1  10   1        0.19        1.30      2.98 o 
   0  10   1      173.36      175.14      5.76 o 
   1  10   1        2.88        6.46      3.06 o 
   2  10   1        2.73       -0.41      3.05 o 
   3  10   1       62.07       68.29      3.24 o 
   4  10   1      137.79      129.99     10.87 o 
   5  10   1       56.41       64.88      3.82 o 
   6  10   1        0.31        1.34      6.13 o 
   7  10   1        7.90       10.23      3.44 o 
  -3  11   1       42.08       36.69      5.48 o 
  -2  11   1       58.63       54.32      5.72 o 
  -1  11   1       46.20       45.49      6.86 o 
   0  11   1        1.81       -2.21      4.08 o 
   1  11   1       11.95       12.78      3.70 o 
   2  11   1       67.63       83.80      3.86 o 
   3  11   1      159.49      174.47      5.44 o 
   4  11   1        8.35       -2.50      3.81 o 
   5  11   1       18.41       28.25      3.51 o 
   6  11   1       74.92       82.37      4.03 o 
  -1  12   1        7.01        7.98      4.01 o 
   0  12   1       63.79       67.69      3.62 o 
   1  12   1      102.02       88.68      4.53 o 
   2  12   1        1.33        3.31      3.44 o 
   3  12   1        2.77        4.11      5.70 o 
   4  12   1       85.13       93.33      4.36 o 
  -2 -11   2        6.92        4.23      4.11 o 
  -1 -11   2        2.03       -2.62      4.03 o 
   0 -11   2       70.75       70.04      3.77 o 
   1 -11   2      103.46      113.55      6.53 o 
   2 -11   2       51.57       70.54     12.49 o 
  -5 -10   2       18.89       12.96      4.18 o 
  -4 -10   2        6.91        8.16      3.49 o 
  -3 -10   2        2.62        1.96      3.51 o 
  -2 -10   2       75.12       85.67      3.87 o 
  -1 -10   2      409.68      400.96     19.70 o 
   0 -10   2      176.55      167.68      7.30 o 
   1 -10   2        4.05        4.81      3.55 o 
   2 -10   2        3.16        1.62      3.49 o 
   3 -10   2       60.79       71.13      6.31 o 
   4 -10   2        4.72       -0.34      4.09 o 
  -6  -9   2        3.52        8.26      3.44 o 
  -5  -9   2       15.91       10.99      4.29 o 
  -4  -9   2       40.91       44.35      3.75 o 
  -3  -9   2      292.95      303.22      5.85 o 
  -2  -9   2       42.93       37.98      2.52 o 
  -1  -9   2        0.34       -2.40      7.30 o 
   0  -9   2      294.86      296.48     13.44 o 
   1  -9   2      158.61      167.16      3.54 o 
   2  -9   2       80.11       84.00      6.64 o 
   3  -9   2        3.73        7.99      3.63 o 
   4  -9   2        3.49        0.66      3.50 o 
   5  -9   2       20.86       22.21      4.84 o 
   6  -9   2       34.51       45.98      7.62 o 
  -7  -8   2        5.10       -1.87      3.86 o 
  -6  -8   2       18.87       16.06      4.52 o 
  -5  -8   2       65.01       68.99      3.15 o 
  -4  -8   2       75.15       64.45      3.24 o 
  -3  -8   2        4.31        4.49      3.13 o 
  -2  -8   2        0.21        2.20      3.59 o 
  -1  -8   2      194.66      205.86      6.29 o 
   0  -8   2      485.91      523.23     15.53 o 
   1  -8   2      102.41      102.03      8.39 o 
   2  -8   2        3.10        2.94      5.08 o 
   3  -8   2      207.61      195.07      3.79 o 
   4  -8   2      128.57      134.12      3.53 o 
   5  -8   2        8.96       19.92      7.00 o 
   6  -8   2       28.67       31.01      5.15 o 
   7  -8   2        2.88        1.42      6.23 o 
  -8  -7   2       12.20       13.67      3.87 o 
  -7  -7   2      101.73      102.83      3.92 o 
  -6  -7   2      194.46      153.93      3.25 o 
  -5  -7   2        4.63        1.55      3.11 o 
  -4  -7   2        0.22       -1.62      3.24 o 
  -3  -7   2      162.22      196.40     10.49 o 
  -2  -7   2       71.76       82.87      4.82 o 
  -1  -7   2       10.18       10.78      3.57 o 
   0  -7   2       19.86       16.22      3.58 o 
   1  -7   2      622.40      677.72     12.00 o 
   2  -7   2      165.04      173.76      3.98 o 
   3  -7   2      403.83      416.92      9.13 o 
   4  -7   2        0.49        4.92      3.14 o 
   5  -7   2        4.60        1.84      3.21 o 
   6  -7   2       33.51       31.21      6.65 o 
   7  -7   2        9.15       12.45      5.28 o 
   8  -7   2        0.33        0.24      4.43 o 
  -8  -6   2       35.44       34.56      6.44 o 
  -7  -6   2        9.09       12.50      3.73 o 
  -6  -6   2       27.17       37.09      4.94 o 
  -5  -6   2      904.42      981.66      9.88 o 
  -4  -6   2       23.09       20.27      2.90 o 
  -3  -6   2        1.29        3.96      7.81 o 
  -2  -6   2      188.78      176.05      3.52 o 
  -1  -6   2       18.66       23.83      2.62 o 
   0  -6   2     1316.49     1374.32     20.01 o 
   1  -6   2     1367.22     1337.18     25.61 o 
   2  -6   2        4.71        9.80      2.92 o 
   3  -6   2      355.88      357.94      4.65 o 
   4  -6   2      757.67      767.00     25.83 o 
   5  -6   2      266.95      284.24      5.76 o 
   6  -6   2       17.88       23.37      5.67 o 
   7  -6   2       27.10       29.64      4.62 o 
   8  -6   2        9.88        8.74      5.08 o 
  -9  -5   2       23.05       22.08      3.53 o 
  -8  -5   2       45.75       42.58      3.78 o 
  -7  -5   2      113.67      123.68      5.68 o 
  -6  -5   2       66.49       61.42      3.48 o 
  -5  -5   2       86.07       83.00      3.77 o 
  -4  -5   2       16.63        9.02      3.00 o 
  -3  -5   2       20.49       10.54      3.48 o 
  -2  -5   2      935.97      927.02     19.45 o 
  -1  -5   2      514.52      496.61     12.75 o 
   0  -5   2       20.48       24.55      3.21 o 
   1  -5   2        7.01       11.73      3.13 o 
   2  -5   2      627.40      602.10      4.98 o 
   3  -5   2      293.72      296.22     13.15 o 
   4  -5   2        8.40        8.86      3.48 o 
   5  -5   2        7.98        9.03      4.21 o 
   6  -5   2      135.63      117.65      7.40 o 
   7  -5   2       91.18       89.28      5.02 o 
  -9  -4   2       40.15       39.98      4.10 o 
  -8  -4   2      268.47      277.99      4.62 o 
  -7  -4   2      119.17      119.82      3.64 o 
  -6  -4   2        4.44        5.92      5.54 o 
  -5  -4   2       31.67       24.25      3.33 o 
  -4  -4   2      300.85      277.11      3.96 o 
  -3  -4   2      423.80      347.49      4.26 o 
  -2  -4   2      602.60      589.72      4.95 o 
  -1  -4   2      107.61      112.14      3.85 o 
   0  -4   2      379.35      369.06      5.09 o 
   1  -4   2     1816.28     1814.44     12.93 o 
   2  -4   2      258.23      247.12      8.73 o 
   3  -4   2      152.19      144.50      3.80 o 
   4  -4   2       12.13       12.45      3.69 o 
   5  -4   2      665.17      657.72      6.58 o 
   6  -4   2       86.69      110.43      7.58 o 
 -10  -3   2       49.78       44.05      4.66 o 
  -9  -3   2       10.65       13.78      3.87 o 
  -8  -3   2       48.38       45.97      4.39 o 
  -7  -3   2       27.48       27.51      3.52 o 
  -6  -3   2       52.34       65.62      4.21 o 
  -5  -3   2      287.09      248.33      3.89 o 
  -4  -3   2       17.86       12.84      3.18 o 
  -3  -3   2      100.29      115.35      3.76 o 
  -2  -3   2      414.52      456.18      4.97 o 
   0  -3   2       73.32       40.95      3.87 o 
   1  -3   2       97.48      104.97      4.11 o 
   2  -3   2       79.75       90.59      3.94 o 
   3  -3   2      791.89      792.03      9.27 o 
   4  -3   2      435.18      424.94      5.98 o 
   5  -3   2       10.01        9.87      6.07 o 
   6  -3   2       69.38       61.84      5.97 o 
 -10  -2   2       23.53       22.13      6.47 o 
  -9  -2   2        1.05        3.93      3.58 o 
  -8  -2   2        6.85        6.48      3.45 o 
  -7  -2   2      288.91      298.26      4.38 o 
  -6  -2   2      234.01      222.99      4.38 o 
  -5  -2   2       23.01       25.14      3.14 o 
  -4  -2   2      175.36      194.59      4.01 o 
  -3  -2   2      190.74      138.75      3.45 o 
  -2  -2   2      373.37      301.34      4.43 o 
  -1  -2   2       83.80       62.04      4.17 o 
   0  -2   2        1.69        0.73      3.65 o 
   1  -2   2      910.33      880.24     10.35 o 
   2  -2   2     1871.85     1861.45     14.32 o 
   3  -2   2     1498.39     1562.96     10.39 o 
   4  -2   2       18.00       27.93      4.54 o 
   5  -2   2      375.94      378.23     10.31 o 
 -10  -1   2       11.30        9.75      4.13 o 
  -9  -1   2       65.73       68.25      4.35 o 
  -8  -1   2       56.51       56.55      3.73 o 
  -7  -1   2       59.47       58.64      3.62 o 
  -6  -1   2       79.88       79.68      3.27 o 
  -5  -1   2      317.66      304.45      4.93 o 
  -4  -1   2      172.72      139.51      3.96 o 
  -3  -1   2      188.69      189.30      4.40 o 
  -2  -1   2      141.55      140.27      4.53 o 
  -1  -1   2      611.84      621.50      6.23 o 
   0  -1   2     1644.00     1449.25     29.28 o 
   1  -1   2     1069.22     1142.68      9.99 o 
   2  -1   2        1.13        6.42      4.60 o 
   5  -1   2        0.29        2.08      6.28 o 
   6  -1   2      358.75      358.35      9.99 o 
   7  -1   2        1.13        2.31      6.14 o 
   8  -1   2      288.16      275.10      7.76 o 
   9  -1   2       35.03       38.99      6.74 o 
  10  -1   2        0.35       -3.07      5.43 o 
  11  -1   2        0.07       -2.07      6.93 o 
 -10   0   2       12.88       14.90      4.63 o 
  -9   0   2       15.23       11.57      4.36 o 
  -8   0   2        0.31       -1.72      3.71 o 
  -7   0   2      146.50      140.71      4.06 o 
  -6   0   2      569.49      568.39     13.48 o 
  -5   0   2      377.75      388.01     15.01 o 
  -4   0   2        0.24       -0.01      3.43 o 
  -3   0   2       32.31       25.27      4.68 o 
  -2   0   2      434.06      360.36      5.67 o 
  -1   0   2       20.43        6.46      4.87 o 
   0   0   2       38.92       31.80      4.36 o 
   1   0   2      143.47       81.73      5.90 o 
   4   0   2      752.20      716.84     11.69 o 
   5   0   2       48.20       31.93      6.71 o 
   6   0   2      433.55      436.97      9.77 o 
   7   0   2       10.53       16.05      5.87 o 
   8   0   2       31.62       30.84      6.72 o 
   9   0   2       55.16       57.98      7.66 o 
  10   0   2        2.02        6.44      6.22 o 
  11   0   2        5.72        4.80      6.52 o 
 -10   1   2        2.25        2.11      6.95 o 
  -9   1   2       65.60       58.32      4.28 o 
  -8   1   2       13.60       15.31      3.78 o 
  -7   1   2       16.96       21.86      4.18 o 
  -6   1   2      303.95      292.20      8.51 o 
  -5   1   2      157.48      168.47      9.21 o 
  -4   1   2     1101.88     1053.41     18.51 o 
  -3   1   2        3.93        6.72      4.30 o 
  -2   1   2        2.34        2.04      4.08 o 
  -1   1   2     1230.72     1074.72     22.06 o 
   3   1   2       85.19       71.64     10.26 o 
   5   1   2     2553.87     2633.30     14.90 o 
   6   1   2       72.69       82.19      5.91 o 
   7   1   2       99.57       95.01      6.55 o 
   8   1   2        1.43        7.05      5.50 o 
   9   1   2       74.51       72.73      6.42 o 
  10   1   2        4.59        8.28      5.60 o 
  11   1   2        4.69       15.80      7.34 o 
 -10   2   2        8.19       11.35      6.07 o 
  -9   2   2       30.00       32.28      3.49 o 
  -8   2   2      127.32      115.33      4.49 o 
  -7   2   2       59.40       56.87      3.77 o 
  -6   2   2      190.98      191.72      3.88 o 
  -5   2   2      786.26      736.18     22.82 o 
  -4   2   2       20.82       10.79      3.44 o 
  -3   2   2      164.71      173.71      6.13 o 
  -2   2   2      939.11     1146.47    159.14 o 
  -1   2   2     2287.11     2519.90     15.31 o 
   2   2   2       32.77       27.46      8.53 o 
   3   2   2      722.74      685.13     12.69 o 
   4   2   2      276.51      276.85      5.84 o 
   5   2   2      187.75      209.74      6.08 o 
   6   2   2      278.69      272.10     10.24 o 
   7   2   2      358.58      345.78      8.88 o 
   8   2   2       61.64       79.39      5.95 o 
   9   2   2        1.91        3.98      4.96 o 
  10   2   2        1.07       -1.09      6.93 o 
  11   2   2        9.35       10.41      6.31 o 
  -9   3   2        3.33        4.11      3.48 o 
  -8   3   2      146.65      130.92      4.60 o 
  -7   3   2      121.91      129.98      4.26 o 
  -6   3   2       53.69       48.52      3.89 o 
  -5   3   2        2.18        1.34      2.85 o 
  -4   3   2      366.99      356.88     20.33 o 
  -3   3   2     3196.23     4090.20    597.85 o 
  -2   3   2      524.36      595.07    104.53 o 
   0   3   2      792.97      725.98     11.07 o 
   1   3   2     1595.90     1478.03     13.43 o 
   2   3   2      241.22      201.49      5.83 o 
   3   3   2      192.97      206.27      5.37 o 
   4   3   2      339.48      360.26      5.29 o 
   5   3   2      293.64      235.62      4.55 o 
   6   3   2      324.17      362.89      5.46 o 
   7   3   2        2.96        2.95      3.17 o 
   8   3   2       50.48       52.02      4.44 o 
   9   3   2       89.95       82.99      4.33 o 
  10   3   2       45.72       47.66      5.03 o 
  11   3   2        7.38        5.30      6.10 o 
  -9   4   2       44.51       46.87      3.72 o 
  -8   4   2        1.06        1.62      2.96 o 
  -7   4   2        0.57        2.58      2.93 o 
  -6   4   2        4.64        5.00      3.07 o 
  -5   4   2      658.93      634.29     13.63 o 
  -4   4   2      423.17      409.56      9.87 o 
  -3   4   2       18.18       23.00      2.76 o 
  -2   4   2      761.68      815.80     11.30 o 
  -1   4   2       23.07       14.68      7.07 o 
   0   4   2       11.95       -0.67      5.09 o 
   1   4   2        4.64        2.94      3.84 o 
   2   4   2      897.45      994.62     19.83 o 
   3   4   2     1254.25     1224.42     27.63 o 
   4   4   2      960.37      984.80      6.52 o 
   5   4   2       12.56        6.69      3.29 o 
   6   4   2        3.40        7.06      3.10 o 
   7   4   2      231.79      235.36      9.19 o 
   8   4   2       94.26       97.62      4.05 o 
   9   4   2        4.36       10.05      3.78 o 
  10   4   2       17.49       19.90      4.39 o 
  11   4   2       10.78       16.49      6.88 o 
  -9   5   2       14.18       14.48      3.93 o 
  -8   5   2        4.36        3.69      2.69 o 
  -7   5   2      113.41      110.82      6.62 o 
  -6   5   2      108.72      117.51      3.20 o 
  -5   5   2       37.78       40.73      3.00 o 
  -4   5   2      111.04      123.66      2.95 o 
  -3   5   2      150.50      145.40      6.61 o 
  -2   5   2      354.54      315.89      7.29 o 
  -1   5   2       95.27       85.40      6.72 o 
   0   5   2      710.25      773.48     20.78 o 
   1   5   2      545.28      521.41      5.22 o 
   2   5   2     2429.30     2444.90     11.28 o 
   3   5   2      177.43      207.05      7.92 o 
   4   5   2       45.16       40.65      3.50 o 
   5   5   2      140.89      151.23      3.73 o 
   6   5   2      482.87      474.15      4.64 o 
   7   5   2       18.27       23.36      4.14 o 
   8   5   2       11.80        8.65      3.68 o 
   9   5   2        3.84       -0.20      3.23 o 
  10   5   2       69.43       63.86      5.53 o 
  11   5   2       30.95       25.61      4.78 o 
  -8   6   2       12.12       13.31      3.15 o 
  -7   6   2       79.44       73.72      4.64 o 
  -6   6   2       25.59       27.41      3.08 o 
  -5   6   2       27.52       25.92      2.77 o 
  -4   6   2      367.87      347.96      9.82 o 
  -3   6   2       51.60       47.48      6.50 o 
  -2   6   2       34.29       43.57      5.64 o 
  -1   6   2      255.99      277.61      6.81 o 
   0   6   2      216.14      212.73      3.97 o 
   1   6   2      167.94      270.27      4.15 o 
   2   6   2      154.17      153.12      3.43 o 
   3   6   2      763.78      836.41     12.04 o 
   4   6   2      644.66      668.25      5.03 o 
   5   6   2       13.58       18.29      3.10 o 
   6   6   2        1.41        6.38      5.05 o 
   7   6   2      104.45      113.65      3.82 o 
   8   6   2      178.98      186.12      9.36 o 
   9   6   2      120.94      134.80      5.00 o 
  10   6   2        0.84        1.78      4.30 o 
  -8   7   2        4.89        4.52      3.51 o 
  -7   7   2       30.47       27.79      3.30 o 
  -6   7   2      240.08      238.39     17.74 o 
  -5   7   2       54.83       60.10      2.99 o 
  -4   7   2        0.56       -0.36      3.42 o 
  -3   7   2       28.57       36.72      6.12 o 
  -2   7   2      521.22      524.04      7.04 o 
  -1   7   2      208.86      182.81      6.09 o 
   0   7   2       66.69       57.41      5.26 o 
   1   7   2        3.25        1.68      3.02 o 
   2   7   2      225.50      202.97      3.74 o 
   3   7   2       99.25       99.81      3.41 o 
   4   7   2        0.24        3.09      2.99 o 
   5   7   2       45.00       42.37      5.02 o 
   6   7   2       85.05       99.87      5.36 o 
   7   7   2      659.94      731.18     30.05 o 
   8   7   2       66.18       73.63      3.36 o 
   9   7   2        0.66        3.73      4.14 o 
  10   7   2        0.10       -3.43      3.43 o 
  -7   8   2        0.09        2.14      3.00 o 
  -6   8   2       16.33       14.44      3.13 o 
  -5   8   2       34.09       30.99      2.90 o 
  -4   8   2      237.77      217.07      5.70 o 
  -3   8   2      150.64      139.74      6.11 o 
  -2   8   2       10.68        8.42      5.92 o 
  -1   8   2      188.71      230.30      6.26 o 
   0   8   2      234.83      254.79      4.66 o 
   1   8   2      499.27      484.72     14.22 o 
   2   8   2        5.09        9.31      2.52 o 
   3   8   2        3.24        2.97      4.96 o 
   4   8   2       15.64       16.04      6.61 o 
   5   8   2      229.36      266.22      7.54 o 
   6   8   2      396.14      387.58     17.15 o 
   7   8   2       43.29       42.28      5.78 o 
   8   8   2       73.95       74.11      5.74 o 
   9   8   2       12.15       11.23      3.55 o 
  -6   9   2       28.98       26.90      3.34 o 
  -5   9   2       71.14       60.21      5.69 o 
  -4   9   2        1.77       -3.99      3.99 o 
  -3   9   2      103.28      108.23      5.59 o 
  -2   9   2      194.28      208.37      6.09 o 
  -1   9   2       89.27       91.69      3.60 o 
   0   9   2       73.30       78.07      3.60 o 
   1   9   2       16.49       14.35      3.70 o 
   2   9   2       58.29       72.76      3.14 o 
   3   9   2      104.69      118.99      3.70 o 
   4   9   2       49.63       53.05      2.78 o 
   5   9   2       27.65       28.22      2.33 o 
   6   9   2       55.04       54.61      3.81 o 
   7   9   2      210.00      211.41      3.68 o 
   8   9   2      131.23      129.57      3.99 o 
   9   9   2        1.19       -2.96      5.55 o 
  -5  10   2        0.08       -2.47      3.09 o 
  -4  10   2        9.74        7.24      3.92 o 
  -3  10   2      133.55      130.93      6.40 o 
  -2  10   2      300.01      274.79      4.77 o 
  -1  10   2       29.03       29.14      5.24 o 
   0  10   2        0.80       -0.06      3.10 o 
   1  10   2        8.33       22.08      2.59 o 
   2  10   2      268.67      268.11      5.25 o 
   3  10   2       76.48       65.79      5.04 o 
   4  10   2       34.63       43.93      3.13 o 
   5  10   2        5.68       11.87      8.50 o 
   6  10   2       21.63       26.24      3.69 o 
   7  10   2        5.00       -0.33      3.51 o 
   8  10   2       10.75       12.17      4.14 o 
  -4  11   2       23.52       18.80      5.51 o 
  -3  11   2        0.11       -2.51      5.35 o 
  -2  11   2       12.96        6.58      5.68 o 
  -1  11   2       86.67       75.77      4.52 o 
   0  11   2       98.19      107.65     10.29 o 
   1  11   2       69.42       62.68      3.30 o 
   2  11   2        2.61        2.27      3.68 o 
   3  11   2      105.54      118.21      3.48 o 
   4  11   2       66.16       60.51      3.76 o 
   5  11   2        2.13       -3.54      3.54 o 
   6  11   2        0.16        4.17      4.32 o 
   7  11   2       31.04       34.00      7.11 o 
  -2  12   2       25.42       24.16      6.40 o 
  -1  12   2       32.71       31.91      5.40 o 
   0  12   2       63.64       57.18      3.00 o 
   1  12   2       80.10       82.94      6.09 o 
   2  12   2       50.28       56.97      9.10 o 
   3  12   2        0.61        0.32      3.93 o 
   4  12   2        0.66       -3.45      4.04 o 
   5  12   2       14.64       45.92     25.19 o 
  -3 -10   3        2.00       -0.47      4.84 o 
  -2 -10   3        0.35       -1.31      2.93 o 
  -1 -10   3       60.48       58.78      6.07 o 
   0 -10   3      216.45      236.90      4.20 o 
   1 -10   3       19.14       14.10      3.52 o 
   2 -10   3       23.52       24.56      3.53 o 
   3 -10   3       32.19       36.26      8.40 o 
  -5  -9   3        0.66       -2.06      3.66 o 
  -4  -9   3       50.99       51.21      3.62 o 
  -3  -9   3       68.57       65.02      3.71 o 
  -2  -9   3      120.66      128.33      3.32 o 
  -1  -9   3       16.35       13.49      3.73 o 
   0  -9   3        0.49       -3.70      3.70 o 
   1  -9   3       87.45       95.18      8.94 o 
   2  -9   3      340.77      340.38     14.03 o 
   3  -9   3       29.83       29.96      3.68 o 
   4  -9   3        3.49        7.77      4.75 o 
   5  -9   3        1.50       -0.36      3.61 o 
  -6  -8   3        0.51       -0.38      5.07 o 
  -5  -8   3        0.47       -0.85      3.57 o 
  -4  -8   3      178.09      190.25      4.12 o 
  -3  -8   3      195.45      176.32      5.51 o 
  -2  -8   3       26.88       21.80      2.26 o 
  -1  -8   3       49.14       29.62      4.73 o 
   0  -8   3        6.59        7.70      2.71 o 
   1  -8   3       73.64       75.08      6.50 o 
   2  -8   3       97.31       99.56      4.67 o 
   3  -8   3      228.25      249.16      3.87 o 
   4  -8   3      105.18      108.90      4.02 o 
   5  -8   3       41.42       39.29      3.68 o 
   6  -8   3        5.94        4.77      4.19 o 
  -7  -7   3       11.22        5.80      2.95 o 
  -6  -7   3      156.68      158.05      8.88 o 
  -5  -7   3      167.57      170.47      3.49 o 
  -4  -7   3        4.94        7.31      2.44 o 
  -3  -7   3       22.79       31.11      3.26 o 
  -2  -7   3      193.33      201.14      8.52 o 
  -1  -7   3      116.84       90.16      3.63 o 
   0  -7   3       76.10       73.76      3.60 o 
   1  -7   3       88.48       86.59      3.64 o 
   2  -7   3      454.29      491.44      4.65 o 
   3  -7   3     1041.49     1102.72     51.90 o 
   4  -7   3       10.34       14.08      3.19 o 
   5  -7   3       15.65       19.34      3.24 o 
   6  -7   3       11.16        7.10      4.23 o 
   7  -7   3       67.66       61.55      5.79 o 
  -8  -6   3        2.24        2.51      4.14 o 
  -7  -6   3      125.18      122.09     11.17 o 
  -6  -6   3      139.66      132.01      8.76 o 
  -5  -6   3       96.68       94.87      3.44 o 
  -4  -6   3       16.97       17.62      3.42 o 
  -3  -6   3      414.40      441.65      4.56 o 
  -2  -6   3        1.74       -0.44      3.05 o 
  -1  -6   3        0.73        4.67      3.10 o 
   0  -6   3      189.98      211.60      5.44 o 
   1  -6   3      533.53      506.99     22.82 o 
   2  -6   3        0.65       -0.63      3.57 o 
   3  -6   3        0.32       -0.26      3.50 o 
   4  -6   3      316.66      334.28      4.75 o 
   5  -6   3       85.44       86.68      3.47 o 
   6  -6   3      106.19      105.98      3.75 o 
   7  -6   3        0.59        0.93      6.30 o 
   8  -6   3        2.05        0.88      4.47 o 
  -8  -5   3        0.30       -3.52      3.52 o 
  -7  -5   3       11.88       14.39      3.72 o 
  -6  -5   3       99.64       89.08      3.43 o 
  -5  -5   3      710.97      718.54      5.03 o 
  -4  -5   3      148.45      159.95      3.99 o 
  -3  -5   3      337.70      304.01      4.44 o 
  -2  -5   3       18.46       23.32      3.02 o 
  -1  -5   3      456.35      406.83      4.24 o 
   0  -5   3     1139.50     1097.29      5.73 o 
   1  -5   3       26.43       30.42      3.09 o 
   2  -5   3       34.75       41.18      7.43 o 
   3  -5   3       83.42       83.30      3.27 o 
   4  -5   3      108.37      118.39      5.32 o 
   5  -5   3       37.70       37.62      4.34 o 
   6  -5   3       10.26       11.81      3.82 o 
   7  -5   3      113.21      110.73      7.32 o 
  -9  -4   3        4.59       -4.18      4.18 o 
  -8  -4   3       40.34       45.03      6.38 o 
  -7  -4   3      131.71      124.73      3.47 o 
  -6  -4   3      131.73      136.40      3.63 o 
  -5  -4   3       33.01       32.12      3.57 o 
  -4  -4   3       60.34       63.03      2.33 o 
  -3  -4   3      573.21      556.80      4.60 o 
  -2  -4   3      216.43      165.61      3.64 o 
  -1  -4   3       58.82       81.06      5.08 o 
   0  -4   3      180.61      212.73      9.54 o 
   1  -4   3     1014.44     1084.95     10.00 o 
   2  -4   3      578.57      572.55     20.06 o 
   3  -4   3        5.39        4.32      3.03 o 
   4  -4   3        4.83        6.90      3.33 o 
   5  -4   3       50.51       44.97      3.84 o 
   6  -4   3      149.39      162.62      7.95 o 
   7  -4   3      194.73      185.51      7.11 o 
  -9  -3   3       40.44       42.77      3.63 o 
  -8  -3   3      136.03      130.75      4.35 o 
  -7  -3   3        0.91        4.03      3.09 o 
  -6  -3   3        2.85        8.41      3.31 o 
  -5  -3   3      294.76      304.98      4.47 o 
  -4  -3   3      605.78      604.57      5.83 o 
  -3  -3   3      135.00      122.41      3.57 o 
  -2  -3   3      131.47      131.06      3.74 o 
  -1  -3   3       87.59       75.16      4.15 o 
   0  -3   3      258.70      213.35      4.21 o 
   1  -3   3     1308.98     1288.04     50.76 o 
   2  -3   3       16.63       16.11      3.42 o 
   3  -3   3       59.63       72.24      4.29 o 
   4  -3   3      385.52      395.81      8.39 o 
   5  -3   3      406.42      411.33      6.11 o 
   6  -3   3        0.11        1.25      7.50 o 
  -9  -2   3       10.74       15.06      3.56 o 
  -8  -2   3        0.20        2.47      3.65 o 
  -7  -2   3      148.69      135.35      4.07 o 
  -6  -2   3      132.42      130.74      5.39 o 
  -5  -2   3      110.66      104.31      3.96 o 
  -4  -2   3      103.97      110.03      3.51 o 
  -3  -2   3      435.65      456.19      4.90 o 
  -2  -2   3      567.42      526.13      5.76 o 
  -1  -2   3        0.99        6.53      3.69 o 
   0  -2   3        0.50        0.02      3.69 o 
   1  -2   3        2.10        5.36      3.68 o 
   2  -2   3     1300.82     1223.60      7.58 o 
   3  -2   3      420.80      365.79      6.86 o 
   4  -2   3        0.61        2.87      3.88 o 
   5  -2   3      811.89      877.22      9.46 o 
  -9  -1   3       11.61       10.11      4.28 o 
  -8  -1   3       84.30       93.69      5.49 o 
  -7  -1   3       83.08       88.93      6.15 o 
  -6  -1   3       33.37       39.94      3.70 o 
  -5  -1   3       64.86       52.46      5.02 o 
  -4  -1   3      545.25      518.47      4.92 o 
  -3  -1   3     1643.11     1569.09     10.38 o 
  -2  -1   3       28.37       29.33      4.03 o 
  -1  -1   3       18.28       22.59      3.88 o 
   0  -1   3        1.15        0.14      4.02 o 
   1  -1   3      645.67      585.85     13.29 o 
   2  -1   3        3.19        0.24      3.84 o 
   3  -1   3      269.00      275.29      5.63 o 
   4  -1   3      842.76      905.24     35.49 o 
   6  -1   3      340.82      342.91     12.79 o 
   7  -1   3      131.14      131.87      8.69 o 
   8  -1   3       56.85       64.94      7.45 o 
   9  -1   3      112.42      120.93      8.01 o 
  10  -1   3       58.64       63.87      6.93 o 
  -9   0   3        3.25        3.09      4.25 o 
  -8   0   3       16.07       14.16      3.67 o 
  -7   0   3      120.51      129.78      4.12 o 
  -6   0   3      249.20      253.87      8.67 o 
  -5   0   3      352.47      370.73      4.76 o 
  -4   0   3        1.01       -0.78      3.68 o 
  -3   0   3      144.33      140.97      4.08 o 
  -2   0   3     1145.07     1164.35     22.34 o 
  -1   0   3     1451.15     1421.88      8.07 o 
   0   0   3       20.07       19.80      5.32 o 
   1   0   3      960.35      955.61     12.39 o 
   2   0   3      132.64      172.54      5.66 o 
   3   0   3      423.78      365.00      8.61 o 
   4   0   3      384.65      354.16     11.13 o 
   5   0   3       63.38       61.21      7.24 o 
   6   0   3      383.52      386.96      9.33 o 
   7   0   3       61.50       64.33      6.94 o 
   8   0   3      348.61      367.81      8.40 o 
   9   0   3       26.25       29.17      7.03 o 
  10   0   3        2.04        3.74      6.18 o 
  11   0   3        3.32        3.38      5.92 o 
  -9   1   3        1.99        0.81      4.18 o 
  -8   1   3        0.18        1.06      3.28 o 
  -7   1   3      148.52      145.99      4.33 o 
  -6   1   3       81.07       89.69      3.97 o 
  -5   1   3      149.61      139.37      3.74 o 
  -4   1   3      627.47      620.06     10.89 o 
  -3   1   3      348.67      328.35     15.26 o 
  -2   1   3        0.79        4.84      3.77 o 
  -1   1   3      426.41      437.14      5.86 o 
   1   1   3      102.63      120.67      5.41 o 
   2   1   3      444.21      370.10      6.63 o 
   4   1   3      360.20      352.53     15.93 o 
   5   1   3      589.84      577.33      9.78 o 
   6   1   3     2085.24     2143.57     13.91 o 
   7   1   3      229.44      256.97      8.43 o 
   8   1   3      227.74      238.14      6.69 o 
   9   1   3      193.11      188.18      8.02 o 
  10   1   3       86.15       83.25      5.88 o 
  11   1   3       11.55       17.94      7.25 o 
  -9   2   3        5.96        6.60      3.73 o 
  -8   2   3       19.35       24.12      3.58 o 
  -7   2   3       15.00       18.78      3.41 o 
  -6   2   3      279.12      272.98      5.02 o 
  -5   2   3      122.33      116.02      3.61 o 
  -4   2   3      165.34      181.70      4.65 o 
  -3   2   3       55.23       53.59      4.25 o 
  -2   2   3      444.17      480.76      5.64 o 
  -1   2   3      507.06      430.04      7.92 o 
   3   2   3        4.28       -0.30      7.32 o 
   4   2   3      119.50       83.27      9.13 o 
   5   2   3      354.68      336.56      9.93 o 
   6   2   3      117.55      139.05      9.10 o 
   7   2   3      384.12      408.28     14.33 o 
   8   2   3      120.58      124.01      4.83 o 
   9   2   3        1.88        3.49      5.01 o 
  10   2   3        1.19       -5.67      5.67 o 
  11   2   3       14.19        7.73      6.25 o 
  -9   3   3        2.97        4.13      2.79 o 
  -8   3   3      105.53       94.31      3.90 o 
  -7   3   3       62.78       60.82      3.61 o 
  -6   3   3       17.79       17.15      2.96 o 
  -5   3   3       52.76       50.73      2.96 o 
  -4   3   3      131.49      112.12      3.43 o 
  -3   3   3     1920.94     1969.16    113.93 o 
  -2   3   3     2181.82     2630.71    487.51 o 
  -1   3   3       39.07       40.74      3.26 o 
   0   3   3      781.80      836.89      8.99 o 
   2   3   3      681.71      638.13      8.61 o 
   3   3   3     1809.91     1683.35     13.14 o 
   4   3   3        7.03       13.97      6.81 o 
   5   3   3        4.63        8.03      7.53 o 
   6   3   3      668.18      690.80     10.07 o 
   7   3   3      327.98      340.64     19.53 o 
   8   3   3        0.65        0.92      4.65 o 
   9   3   3        2.40        2.68      4.69 o 
  10   3   3      100.21       97.43      5.41 o 
  11   3   3       20.19       23.44      6.42 o 
  -9   4   3       28.35       23.17      3.78 o 
  -8   4   3       10.50       10.90      3.18 o 
  -7   4   3       18.27       20.33      2.87 o 
  -6   4   3        1.86        1.62      3.07 o 
  -5   4   3       50.52       49.72      3.63 o 
  -4   4   3       21.67       27.69      3.25 o 
  -3   4   3      921.83     1296.12     89.33 o 
  -2   4   3      535.13      782.72     42.48 o 
  -1   4   3      138.98      131.10      5.06 o 
   0   4   3      468.52      493.88      8.86 o 
   1   4   3       56.91       23.90      7.31 o 
   2   4   3      125.48      159.80      7.74 o 
   3   4   3        7.86       14.11      3.81 o 
   4   4   3     3369.82     3756.65     31.17 o 
   5   4   3      349.76      333.18      7.92 o 
   6   4   3        9.76       12.01      3.19 o 
   7   4   3        6.53        3.68      2.93 o 
   8   4   3      149.72      163.08      4.51 o 
   9   4   3      133.15      141.49     12.66 o 
  10   4   3        4.84        6.89      4.72 o 
  11   4   3        0.18        3.73      4.83 o 
  -8   5   3        5.16        5.93      2.92 o 
  -7   5   3        3.73        3.41      2.91 o 
  -6   5   3       67.18       72.00      3.15 o 
  -5   5   3      119.78      130.05      3.32 o 
  -4   5   3       60.90       55.59      4.63 o 
  -3   5   3       34.60       25.33      2.61 o 
  -2   5   3      750.30      799.41      6.91 o 
  -1   5   3      456.28      428.28      7.79 o 
   0   5   3        5.63        9.49      6.56 o 
   1   5   3       41.65       47.94      6.86 o 
   2   5   3       34.50       30.86      3.25 o 
   3   5   3      597.93      514.80     13.03 o 
   4   5   3      439.38      465.60      4.86 o 
   5   5   3      100.59      119.79      3.64 o 
   6   5   3       23.89       26.68      3.15 o 
   7   5   3      291.08      293.20     12.08 o 
   8   5   3      139.25      142.56      3.93 o 
   9   5   3       31.49       28.45      3.54 o 
  10   5   3       19.97       15.79      4.54 o 
  11   5   3       94.14       84.51      4.93 o 
  -8   6   3        0.50       -1.19      2.86 o 
  -7   6   3       22.38       21.04      3.35 o 
  -6   6   3        9.31        9.80      2.67 o 
  -5   6   3      164.98      149.44      5.69 o 
  -4   6   3      224.79      238.67      7.52 o 
  -3   6   3       31.61       40.15      2.69 o 
  -2   6   3       73.08       70.72      5.74 o 
  -1   6   3       83.64       93.32      6.06 o 
   0   6   3      719.96      709.63      8.23 o 
   1   6   3      328.64      299.51      7.15 o 
   2   6   3      116.85       84.61      3.23 o 
   3   6   3      229.72      277.33      4.01 o 
   4   6   3      111.17      124.19      3.59 o 
   5   6   3      967.46     1021.22      5.80 o 
   6   6   3       62.20       52.17      3.30 o 
   7   6   3       50.89       46.67      3.68 o 
   8   6   3       70.42       74.50      4.72 o 
   9   6   3      411.01      404.31      4.66 o 
  10   6   3       40.69       51.14      4.63 o 
  11   6   3        2.36       -4.90      4.90 o 
  -7   7   3        5.37        3.53      3.07 o 
  -6   7   3       17.56       18.49      3.19 o 
  -5   7   3       16.48       20.63      2.81 o 
  -4   7   3       83.41       83.02      4.28 o 
  -3   7   3       47.88       54.18      4.08 o 
  -2   7   3      183.32      171.88      5.76 o 
  -1   7   3      627.38      650.88      7.49 o 
   0   7   3      425.51      428.26      6.98 o 
   1   7   3        1.05        1.09      2.38 o 
   2   7   3        0.43       -0.35      2.17 o 
   3   7   3      361.32      374.38      5.33 o 
   4   7   3      354.54      311.31      3.59 o 
   5   7   3        0.28        0.97      2.89 o 
   6   7   3       94.91       97.86      3.78 o 
   7   7   3      111.53      113.06      5.77 o 
   8   7   3      362.12      382.86     11.07 o 
   9   7   3      158.85      163.32      4.65 o 
  10   7   3        0.09       -2.03      3.88 o 
  -7   8   3        5.59       -0.01      3.05 o 
  -6   8   3        1.25       -0.11      3.03 o 
  -5   8   3       14.13       15.10      2.87 o 
  -4   8   3      196.41      190.45      3.38 o 
  -3   8   3       69.29       76.50      5.80 o 
  -2   8   3       13.71       10.32      5.87 o 
  -1   8   3      200.22      229.41      6.89 o 
   0   8   3      194.15      189.51      4.57 o 
   1   8   3      755.33      781.81      9.77 o 
   2   8   3      152.35      133.36      3.36 o 
   3   8   3        0.54        1.41      2.24 o 
   4   8   3      315.33      306.95      4.40 o 
   5   8   3      440.46      491.74      4.74 o 
   6   8   3      420.55      421.07      8.02 o 
   7   8   3        7.13       11.18      3.18 o 
   8   8   3        1.01       -1.03      3.54 o 
   9   8   3       76.47       73.11      4.27 o 
  10   8   3      125.88      111.70      8.39 o 
  -6   9   3        9.04        2.67      3.48 o 
  -5   9   3        4.59        6.13      3.66 o 
  -4   9   3       27.35       34.73      2.91 o 
  -3   9   3      215.77      192.88      5.85 o 
  -2   9   3       15.30       19.33      5.41 o 
  -1   9   3      122.00      128.49      6.11 o 
   0   9   3      888.93      889.33      8.25 o 
   1   9   3       72.33       60.42      4.36 o 
   2   9   3       34.63       21.95      2.58 o 
   3   9   3       29.07       44.12      5.23 o 
   4   9   3      407.74      466.82      4.53 o 
   5   9   3       26.66       18.03      3.32 o 
   6   9   3       49.67       48.74      4.81 o 
   7   9   3        0.92        0.51      2.97 o 
   8   9   3       27.74       32.90      3.66 o 
   9   9   3       25.42       26.56      3.52 o 
  -5  10   3        1.28       -2.13      3.19 o 
  -4  10   3        3.79        8.21      3.09 o 
  -3  10   3      109.18      112.12      6.32 o 
  -2  10   3      209.69      198.78      5.80 o 
  -1  10   3        1.18        4.82      5.06 o 
   0  10   3        2.90        1.82      3.74 o 
   1  10   3       93.52       92.74      6.30 o 
   2  10   3      352.80      366.67      4.15 o 
   3  10   3      164.03      145.08      3.63 o 
   4  10   3       15.44       13.35      5.32 o 
   5  10   3        3.96        0.60      3.03 o 
   6  10   3      105.18      116.58      5.28 o 
   7  10   3       40.37       42.65      3.67 o 
   8  10   3        0.42        3.62      3.44 o 
  -4  11   3       32.34       30.54      4.10 o 
  -3  11   3       23.22       17.75      5.59 o 
  -2  11   3       22.75       20.20      5.81 o 
  -1  11   3        5.40       -5.69      5.92 o 
   0  11   3       96.01       90.19      4.74 o 
   1  11   3      153.57      134.12      5.21 o 
   2  11   3       15.63       11.36      2.61 o 
   3  11   3       93.84       95.29      3.77 o 
   4  11   3      120.55      146.79      3.90 o 
   5  11   3       60.71       60.57      3.28 o 
   6  11   3        6.25        2.47      3.57 o 
   7  11   3        0.12        3.03      3.41 o 
  -2  12   3        9.27        8.41      4.51 o 
  -1  12   3        5.10       -0.51      5.47 o 
   0  12   3        3.09        1.06      5.62 o 
   1  12   3       65.14       57.66      6.02 o 
   2  12   3      119.73      123.71      3.24 o 
   3  12   3      146.72      135.99     12.22 o 
   4  12   3       30.27       20.58      3.57 o 
   5  12   3       56.23       52.90      3.64 o 
   6  12   3        2.34        7.03      4.08 o 
  -1 -10   4        0.92        2.49      4.12 o 
   0 -10   4       59.57       70.50      4.12 o 
   1 -10   4       55.35       64.50      5.59 o 
   2 -10   4       84.00       81.62      4.36 o 
  -4  -9   4       30.23       32.72      8.38 o 
  -3  -9   4        0.85       -1.85      3.46 o 
  -2  -9   4        2.37       -3.18      3.53 o 
  -1  -9   4      156.09      163.61      6.67 o 
   0  -9   4       63.40       72.04      3.73 o 
   1  -9   4       18.26       16.14      6.13 o 
   2  -9   4       10.79        2.08      9.47 o 
   3  -9   4      171.33      161.27      4.03 o 
   4  -9   4      112.49      105.78      4.19 o 
  -5  -8   4        3.23        0.98      7.53 o 
  -4  -8   4       25.34       24.84      5.18 o 
  -3  -8   4      203.31      211.42      4.11 o 
  -2  -8   4      173.11      181.51      6.44 o 
  -1  -8   4        6.58        5.22      2.81 o 
   0  -8   4        5.38        8.41      2.99 o 
   1  -8   4        5.20        3.93      3.00 o 
   2  -8   4       18.40       17.19      2.35 o 
   3  -8   4       30.80       26.72      3.82 o 
   4  -8   4       52.55       54.99      3.74 o 
   5  -8   4       95.80      100.82      4.26 o 
   6  -8   4       29.17       28.38      4.84 o 
  -6  -7   4        6.47        0.38      3.50 o 
  -5  -7   4       78.46       83.22      3.83 o 
  -4  -7   4      134.43      135.55      4.11 o 
  -3  -7   4      113.54      106.80      3.32 o 
  -2  -7   4       85.81       89.22      2.55 o 
  -1  -7   4      152.91      169.43      6.66 o 
   0  -7   4        8.91       11.54      2.76 o 
   1  -7   4        1.29        3.74      3.17 o 
   2  -7   4       36.07       34.52      3.22 o 
   3  -7   4      156.16      157.80      3.74 o 
   4  -7   4      351.00      372.92      8.34 o 
   5  -7   4       64.09       71.66      4.30 o 
   6  -7   4       10.90        8.52      3.76 o 
   7  -7   4        0.50        0.57      5.12 o 
  -7  -6   4        6.19        6.28      3.46 o 
  -6  -6   4      121.01      134.16      4.01 o 
  -5  -6   4      208.90      192.47      3.75 o 
  -4  -6   4       16.68       10.44      3.14 o 
  -3  -6   4       78.39       78.35      9.22 o 
  -2  -6   4      118.47      123.70      6.56 o 
  -1  -6   4      152.16      146.59      3.82 o 
   0  -6   4        2.18        4.36      3.48 o 
   1  -6   4       96.34      108.35      3.37 o 
   2  -6   4       71.79       64.67      3.65 o 
   3  -6   4      173.92      164.46      3.91 o 
   4  -6   4       29.75       38.59      3.67 o 
   5  -6   4        0.12       -2.02      3.75 o 
   6  -6   4      108.27      101.95      3.71 o 
   7  -6   4       22.70       26.09      5.62 o 
   8  -6   4        7.82        7.66      5.96 o 
  -8  -5   4        6.41        9.61      4.11 o 
  -7  -5   4        8.23        8.13      6.14 o 
  -6  -5   4        0.42        3.03      3.61 o 
  -5  -5   4      461.23      452.71      5.20 o 
  -4  -5   4      175.79      161.93      3.80 o 
  -3  -5   4        3.79       -0.92      2.84 o 
  -2  -5   4       10.44       14.93      2.53 o 
  -1  -5   4       22.97       22.37      2.94 o 
   0  -5   4      628.11      626.21      8.36 o 
   1  -5   4      328.54      316.82      3.91 o 
   2  -5   4      134.11      128.94      3.39 o 
   3  -5   4      345.83      344.88      6.75 o 
   4  -5   4      295.99      314.80     12.25 o 
   5  -5   4      348.92      349.94      8.84 o 
   6  -5   4       20.86       24.34      3.85 o 
   7  -5   4        1.56        3.73      4.72 o 
   8  -5   4       10.62        9.52      8.66 o 
  -8  -4   4       27.24       27.58      4.89 o 
  -7  -4   4       11.77        4.55      4.18 o 
  -6  -4   4       15.04       18.30      3.91 o 
  -5  -4   4       47.32       47.10      3.38 o 
  -4  -4   4      483.35      501.89      4.74 o 
  -3  -4   4        0.21        2.71      3.24 o 
  -2  -4   4      149.67      157.77      3.54 o 
  -1  -4   4      325.28      273.96      3.86 o 
   0  -4   4       18.49        7.00      2.72 o 
   1  -4   4        4.51        5.09      2.70 o 
   2  -4   4      539.25      554.94      4.82 o 
   3  -4   4      652.16      661.25     23.61 o 
   4  -4   4        0.74        1.49      3.00 o 
   5  -4   4        5.37        5.19      3.88 o 
   6  -4   4      100.63       96.46      4.67 o 
   7  -4   4      201.05      184.64      8.44 o 
  -8  -3   4      105.07      103.23      3.94 o 
  -7  -3   4       79.54       91.67      3.98 o 
  -6  -3   4       29.72       30.44      4.31 o 
  -5  -3   4       53.05       50.74      3.55 o 
  -4  -3   4      166.45      170.51      4.90 o 
  -3  -3   4      717.00      719.08      4.96 o 
  -2  -3   4      770.37      751.67     18.18 o 
  -1  -3   4       60.57       55.88      3.39 o 
   0  -3   4      189.13      219.18      4.39 o 
   1  -3   4      264.33      209.97      3.61 o 
   2  -3   4      221.55      219.69      6.13 o 
   3  -3   4      143.61      131.35      3.65 o 
   4  -3   4       11.27       16.83      3.43 o 
   5  -3   4      377.66      372.87      5.23 o 
   6  -3   4      118.01      134.41      5.31 o 
  -9  -2   4        1.68        1.94      4.11 o 
  -8  -2   4        2.84        6.24      6.56 o 
  -7  -2   4       21.63       16.86      6.02 o 
  -6  -2   4       17.94       13.87      3.28 o 
  -5  -2   4      238.60      241.27     12.45 o 
  -4  -2   4      399.08      402.81      9.12 o 
  -3  -2   4      225.92      255.71      3.94 o 
  -2  -2   4       24.83       25.06      3.32 o 
  -1  -2   4     1630.38     1562.47     24.44 o 
   0  -2   4       79.54       56.43      6.65 o 
   1  -2   4      591.65      671.44      5.51 o 
   2  -2   4       82.19       86.93      3.80 o 
   3  -2   4      476.66      470.31     17.95 o 
   4  -2   4      387.94      327.51      8.79 o 
   5  -2   4       16.20       11.66      3.69 o 
   6  -2   4       92.17       94.04      5.24 o 
  -9  -1   4        0.18        0.20      4.43 o 
  -8  -1   4       44.65       43.84      4.07 o 
  -7  -1   4       41.95       40.16      3.23 o 
  -6  -1   4      413.18      445.92      5.47 o 
  -5  -1   4       37.59       34.03      3.71 o 
  -4  -1   4       65.03       57.64      3.31 o 
  -3  -1   4      498.39      491.55     16.05 o 
  -2  -1   4      567.91      565.52      5.11 o 
  -1  -1   4      684.71      668.36      5.19 o 
   0  -1   4       59.00       63.11      3.52 o 
   1  -1   4        0.54        3.90      7.21 o 
   2  -1   4      137.67      125.05      4.20 o 
   3  -1   4      776.23      831.64      8.84 o 
   4  -1   4       63.91       79.27      4.15 o 
   5  -1   4       65.47       69.77      5.07 o 
  -9   0   4       21.92       26.65      4.35 o 
  -8   0   4        1.21       -1.36      4.04 o 
  -7   0   4        0.73      938.88    486.17 o 
  -6   0   4       37.18       30.83      3.51 o 
  -5   0   4      221.61      218.67      6.70 o 
  -4   0   4      211.78      183.68      3.80 o 
  -3   0   4      945.63      998.40      6.02 o 
  -2   0   4      183.24      165.05      4.14 o 
  -1   0   4       16.63       10.13      3.34 o 
   0   0   4      301.41      257.29      7.83 o 
   1   0   4       27.00       23.92      4.12 o 
   2   0   4      198.35      188.34      5.02 o 
   3   0   4     1406.10     1524.48      9.06 o 
   4   0   4      825.04      949.39     55.14 o 
   5   0   4      130.56      134.81      7.38 o 
   6   0   4      345.98      380.58     10.02 o 
   7   0   4      107.48      101.32      7.66 o 
   8   0   4      918.20      842.78     11.16 o 
   9   0   4      116.23      124.14      8.12 o 
  10   0   4        0.42       -2.57      5.86 o 
  11   0   4        0.50        1.06      6.41 o 
  -9   1   4       20.72       22.86      4.13 o 
  -8   1   4       12.81       12.48      4.45 o 
  -7   1   4        3.05        0.67      3.34 o 
  -6   1   4      203.61      215.44      9.88 o 
  -5   1   4      475.91      531.61     14.65 o 
  -4   1   4        0.42        1.75      3.54 o 
  -3   1   4       10.90       26.30      3.39 o 
  -2   1   4      632.68      605.58     20.66 o 
  -1   1   4     2488.44     2583.23     25.71 o 
   0   1   4      723.87      697.11      9.56 o 
   1   1   4        8.77       11.48      4.06 o 
   2   1   4     1699.81     1796.40     35.18 o 
   3   1   4      300.09      288.21      5.18 o 
   4   1   4        2.23        0.98      4.22 o 
   5   1   4      241.00      212.08      8.04 o 
   6   1   4      196.79      202.30      7.76 o 
   7   1   4       95.81      107.84      7.54 o 
   8   1   4       90.63       79.03      5.87 o 
   9   1   4      191.24      185.56      7.79 o 
  10   1   4        4.56       13.77      6.19 o 
  11   1   4       20.39       20.53      6.46 o 
  -9   2   4       27.58       17.36      4.57 o 
  -8   2   4       16.38       19.91      3.24 o 
  -7   2   4        3.87        0.53      3.41 o 
  -6   2   4      110.88      112.09      4.17 o 
  -5   2   4       28.78       23.87      4.25 o 
  -4   2   4       97.91       88.66      3.48 o 
  -3   2   4       23.45       26.55      3.37 o 
  -2   2   4      162.72      168.31      4.21 o 
  -1   2   4      570.40      629.67      7.78 o 
   0   2   4     3279.11     3647.97    119.12 o 
   1   2   4     2471.21     2380.78     63.17 o 
   2   2   4      496.62      579.49     11.57 o 
   3   2   4        3.23        1.92      4.32 o 
   4   2   4       87.96      111.02      5.16 o 
   5   2   4      693.26      724.93     28.81 o 
   6   2   4       46.36       36.38      4.94 o 
   7   2   4       78.76       72.99      4.20 o 
   8   2   4        7.47        6.76      5.59 o 
   9   2   4       80.95       80.50      5.44 o 
  10   2   4       40.34       39.56      5.80 o 
  11   2   4        2.82        2.21      5.87 o 
  -9   3   4       21.87       28.90      3.83 o 
  -8   3   4      103.88       90.84      7.03 o 
  -7   3   4        0.15        2.06      3.21 o 
  -6   3   4        0.27        2.74      2.97 o 
  -5   3   4      456.22      490.81     11.69 o 
  -4   3   4        1.12        0.68      3.05 o 
  -3   3   4       51.96       52.18      5.18 o 
  -2   3   4       78.47       72.20      4.02 o 
  -1   3   4     3186.80     3474.12     10.48 o 
   0   3   4      975.86      998.38      8.71 o 
   1   3   4      443.78      450.90      6.02 o 
   2   3   4      268.56      278.30      6.03 o 
   3   3   4       13.79        7.41      4.33 o 
   4   3   4        5.56       14.55      6.65 o 
   5   3   4      158.33      159.67      6.98 o 
   6   3   4      477.69      503.66      9.51 o 
   7   3   4      318.63      322.74      9.00 o 
   8   3   4       35.77       32.40      4.77 o 
   9   3   4        2.00        0.65      3.56 o 
  10   3   4        9.83        8.66      5.77 o 
  11   3   4       18.38       20.53      7.89 o 
  -8   4   4       27.00       23.55      3.82 o 
  -7   4   4      180.44      181.39      7.33 o 
  -6   4   4        0.70        0.85      2.95 o 
  -5   4   4        5.00        6.00      2.95 o 
  -4   4   4       28.98       19.85      2.88 o 
  -3   4   4      568.24      630.28     63.90 o 
  -2   4   4      503.57      507.69     12.55 o 
  -1   4   4      207.24      208.76      7.09 o 
   0   4   4       41.75       33.25      4.45 o 
   2   4   4      503.04      488.11      8.89 o 
   3   4   4       55.19       45.67      6.95 o 
   4   4   4      212.64      208.64      7.41 o 
   5   4   4       32.49       32.09      6.11 o 
   6   4   4      550.40      532.89      9.04 o 
   7   4   4       41.34       37.36      6.31 o 
   8   4   4       29.91       28.89      4.48 o 
   9   4   4       49.83       47.86      4.65 o 
  10   4   4       72.79       82.68      5.05 o 
  11   4   4        0.22        1.37      4.59 o 
  -8   5   4        5.09       10.89      3.19 o 
  -7   5   4        0.98       -2.45      2.83 o 
  -6   5   4        7.13        3.24      2.53 o 
  -5   5   4       89.12       84.29      3.22 o 
  -4   5   4      451.23      591.92     92.60 o 
  -3   5   4        7.19        9.14      2.91 o 
  -2   5   4      163.15      217.36     24.56 o 
  -1   5   4      119.03      105.34      4.51 o 
   0   5   4      270.97      238.32      7.29 o 
   1   5   4      334.92      298.55      7.65 o 
   2   5   4      597.23      637.84      7.22 o 
   3   5   4      315.03      325.00      6.14 o 
   4   5   4       17.07        3.99      6.13 o 
   5   5   4        0.27        0.29      5.81 o 
   6   5   4        5.40        3.76      5.43 o 
   7   5   4      343.30      374.73      7.71 o 
   8   5   4      142.57      153.64      4.46 o 
   9   5   4        0.58       -4.19      4.42 o 
  10   5   4       16.50       21.24      4.56 o 
  11   5   4       24.38       27.86      7.79 o 
  -7   6   4       28.52       27.70      3.08 o 
  -6   6   4       61.53       71.65      4.04 o 
  -5   6   4        6.86        9.05      2.68 o 
  -4   6   4       14.52       19.64      2.66 o 
  -3   6   4      145.58      171.03      3.22 o 
  -2   6   4      206.67      212.15     14.83 o 
  -1   6   4      406.84      419.46      7.06 o 
   0   6   4       72.33       73.63      4.55 o 
   1   6   4       86.37       86.15      6.37 o 
   2   6   4     1215.04     1254.55      9.57 o 
   3   6   4       70.84       67.27      6.19 o 
   4   6   4       15.79       11.16      5.85 o 
   5   6   4       18.30       21.69      3.20 o 
   6   6   4      129.51      144.22      3.51 o 
   7   6   4       43.35       42.97      4.15 o 
   8   6   4        7.08        4.85      4.00 o 
   9   6   4       24.10       27.31      4.43 o 
  10   6   4       76.96       89.08      4.71 o 
  11   6   4       97.76       94.45      4.95 o 
  -7   7   4       56.26       55.15      3.41 o 
  -6   7   4       21.08       17.82      3.22 o 
  -5   7   4       21.30       25.37      2.81 o 
  -4   7   4        7.89        9.91      2.62 o 
  -3   7   4      109.86      122.79      3.14 o 
  -2   7   4      153.56      164.79      4.19 o 
  -1   7   4      210.80      198.70      6.02 o 
   0   7   4      578.50      586.03      7.33 o 
   1   7   4       79.05       87.40      4.39 o 
   2   7   4      156.67      158.16      6.28 o 
   3   7   4      411.40      446.80      7.07 o 
   4   7   4      174.86      178.51      3.69 o 
   5   7   4       18.68       13.16      2.61 o 
   6   7   4       36.51       47.89      3.25 o 
   7   7   4       22.82       27.90      3.84 o 
   8   7   4       82.25       78.06      3.50 o 
   9   7   4      138.37      146.79      9.07 o 
  10   7   4       21.73       27.41      4.39 o 
  -6   8   4       97.77       89.28      3.23 o 
  -5   8   4        1.31        6.03      3.88 o 
  -4   8   4       54.74       44.60      2.84 o 
  -3   8   4        9.27        9.44      2.51 o 
  -2   8   4      325.73      317.01      6.87 o 
  -1   8   4      373.21      401.13      7.39 o 
   0   8   4      202.33      200.17      6.37 o 
   1   8   4      261.42      268.85      6.17 o 
   2   8   4      113.68      108.14      5.67 o 
   3   8   4      105.57      103.79      3.31 o 
   4   8   4        0.45        1.49      7.45 o 
   5   8   4      296.03      291.44      4.24 o 
   6   8   4       17.92       26.08      3.48 o 
   7   8   4       79.47       94.61      3.49 o 
   8   8   4       14.48       12.32      2.61 o 
   9   8   4        0.86        0.67      3.63 o 
  10   8   4        9.73        4.97      4.78 o 
  -6   9   4       17.72       16.32      3.89 o 
  -5   9   4       13.71        8.36      3.10 o 
  -4   9   4        0.54       -2.83      2.83 o 
  -3   9   4       26.15       31.21      2.68 o 
  -2   9   4       17.18        9.60      5.40 o 
  -1   9   4      202.33      202.75      6.30 o 
   0   9   4      150.44      160.77      6.49 o 
   1   9   4      302.16      332.92      7.11 o 
   2   9   4      163.47      140.56      6.43 o 
   3   9   4       32.49       32.57      2.85 o 
   4   9   4        0.31        1.37      2.66 o 
   5   9   4       98.87      109.46      5.73 o 
   6   9   4      542.27      526.55      7.69 o 
   7   9   4        0.13       -2.12      3.02 o 
   8   9   4        0.12       -0.46      3.64 o 
   9   9   4        0.20       -1.87      3.50 o 
  -5  10   4       38.94       35.34      3.30 o 
  -4  10   4        0.12       -2.89      2.89 o 
  -3  10   4       17.59       18.79      3.65 o 
  -2  10   4       55.08       55.06      5.05 o 
  -1  10   4       10.01        6.95      5.19 o 
   0  10   4       45.97       61.19      5.56 o 
   1  10   4       16.93       22.82      5.53 o 
   2  10   4      122.46      120.28      5.91 o 
   3  10   4      159.57      147.28      3.76 o 
   4  10   4      136.40      117.84      3.15 o 
   5  10   4       10.58        3.97      3.13 o 
   6  10   4       78.84       85.72      3.31 o 
   7  10   4       65.58       74.78      5.59 o 
   8  10   4       15.77       16.39      7.98 o 
   9  10   4        3.18        0.86      4.15 o 
  -3  11   4       29.46       25.22      5.58 o 
  -2  11   4      132.15      139.48      6.31 o 
  -1  11   4        7.14        6.40      6.00 o 
   0  11   4        4.04       -1.03      6.09 o 
   1  11   4       23.54       23.97      5.10 o 
   2  11   4      155.96      145.98      5.58 o 
   3  11   4      349.35      334.52     10.55 o 
   4  11   4      127.82      140.84      4.35 o 
   5  11   4       26.53       28.05      3.80 o 
   6  11   4        2.15        6.90      3.03 o 
   7  11   4        3.86       -1.28      3.52 o 
   8  11   4        0.10       -2.96      7.41 o 
  -2  12   4       10.40       17.12      6.40 o 
  -1  12   4       19.95       15.40      5.60 o 
   0  12   4        7.21        3.49      5.68 o 
   1  12   4       20.41       17.88      5.86 o 
   2  12   4        8.43        1.76      4.23 o 
   3  12   4      131.21      134.01      6.34 o 
   4  12   4      112.41       94.36      7.48 o 
   5  12   4       12.62        9.64      2.98 o 
   6  12   4        0.90        2.74      3.55 o 
   1  13   4       38.94       38.69      6.69 o 
   2  13   4       13.80       16.93      6.58 o 
   3  13   4       18.32       -0.03      6.56 o 
  -2  -9   5        1.20        6.53      4.06 o 
  -1  -9   5       13.45        9.04      7.68 o 
   0  -9   5      163.32      137.84      3.94 o 
   1  -9   5       27.82       21.14      2.99 o 
   2  -9   5        7.91       10.41      3.41 o 
   3  -9   5        0.32        2.83      3.93 o 
  -4  -8   5        8.38        7.26      3.69 o 
  -3  -8   5       74.59       71.26     12.07 o 
  -2  -8   5      267.24      272.69      4.32 o 
  -1  -8   5       99.41      106.86      3.92 o 
   0  -8   5        6.28        3.13      3.64 o 
   1  -8   5        1.19       -0.59      4.18 o 
   2  -8   5       56.72       58.77      4.58 o 
   3  -8   5        6.63        4.53      3.52 o 
   4  -8   5        2.67        0.39      4.01 o 
   5  -8   5        1.69        0.60      3.40 o 
  -5  -7   5        1.70       -2.86      5.17 o 
  -4  -7   5      151.78      139.61      9.03 o 
  -3  -7   5      324.65      350.05      6.72 o 
  -2  -7   5       91.61       90.09      5.68 o 
  -1  -7   5        4.59        2.57      3.00 o 
   0  -7   5       40.66       38.09      5.22 o 
   1  -7   5      226.40      222.84      3.67 o 
   2  -7   5        2.18        7.05      2.95 o 
   3  -7   5        9.59        8.35      2.96 o 
   4  -7   5        6.12        8.34      3.65 o 
   5  -7   5       66.56       69.47      4.10 o 
   6  -7   5       10.78       10.97      3.83 o 
   7  -7   5        6.37        9.22      4.11 o 
  -6  -6   5       27.61       25.15      3.49 o 
  -5  -6   5       31.35       35.05      3.17 o 
  -4  -6   5        0.28       -2.67      4.20 o 
  -3  -6   5       47.49       41.39      8.94 o 
  -2  -6   5      291.82      286.73      7.21 o 
  -1  -6   5      317.46      303.06      4.88 o 
   0  -6   5       14.68       15.95      2.59 o 
   1  -6   5       11.58       14.24      2.51 o 
   2  -6   5        9.73       15.55      3.23 o 
   3  -6   5      607.25      610.20      6.02 o 
   4  -6   5       56.92       47.73      3.68 o 
   5  -6   5       26.05       26.99      3.10 o 
   6  -6   5        0.13        1.61      3.92 o 
   7  -6   5       68.22       78.50      4.00 o 
   8  -6   5       35.07       36.57      7.07 o 
  -7  -5   5       49.40       44.27      4.08 o 
  -6  -5   5       36.69       45.90      3.67 o 
  -5  -5   5       51.31       49.09      3.80 o 
  -4  -5   5        1.12       -0.09      2.42 o 
  -3  -5   5      298.02      291.30      3.99 o 
  -2  -5   5      115.76      115.48      3.01 o 
  -1  -5   5        5.37        4.69      3.48 o 
   0  -5   5       70.91       71.66      5.41 o 
   1  -5   5      728.49      741.70      5.24 o 
   2  -5   5       89.00       75.79      3.76 o 
   3  -5   5      111.27      120.40      3.80 o 
   4  -5   5      183.79      195.20      3.98 o 
   5  -5   5       37.95       39.68      3.30 o 
   6  -5   5      125.30      132.04      4.26 o 
   7  -5   5        4.96        5.33      4.61 o 
   8  -5   5        1.15       -4.19      6.59 o 
  -7  -4   5       11.90       10.66      3.51 o 
  -6  -4   5       25.07       20.78      3.68 o 
  -5  -4   5      192.54      184.20      8.76 o 
  -4  -4   5      146.23      173.59      3.71 o 
  -3  -4   5      197.52      193.40      3.99 o 
  -2  -4   5       85.64       73.93      3.72 o 
  -1  -4   5      576.11      537.50     10.98 o 
   0  -4   5      849.84      838.16      5.46 o 
   1  -4   5       70.83       57.30      3.19 o 
   2  -4   5       18.95       18.24      2.94 o 
   3  -4   5        3.57        1.53      2.80 o 
   4  -4   5      171.48      184.78      4.38 o 
   5  -4   5      231.76      235.14      4.99 o 
   6  -4   5        2.15        0.93      3.81 o 
   7  -4   5       28.67       31.77      4.35 o 
  -8  -3   5       43.90       39.84      4.47 o 
  -7  -3   5       51.90       57.23      4.04 o 
  -6  -3   5       24.25       35.28      3.03 o 
  -5  -3   5       17.43       13.13      3.18 o 
  -4  -3   5       38.78       31.69      3.07 o 
  -3  -3   5      501.00      508.82     12.68 o 
  -2  -3   5      796.22      769.41     13.52 o 
  -1  -3   5       27.57       31.94      3.19 o 
   0  -3   5        0.52        1.82      2.34 o 
   1  -3   5      307.26      345.29      4.16 o 
   2  -3   5      316.79      282.86      6.07 o 
   3  -3   5       16.01        7.66      3.00 o 
   4  -3   5        4.81        4.32      3.05 o 
   5  -3   5       53.53       72.27      4.94 o 
   6  -3   5       80.06       87.71      4.55 o 
   7  -3   5      234.44      218.36      6.12 o 
  -8  -2   5       66.54       72.18      5.23 o 
  -7  -2   5        0.72        2.09      3.62 o 
  -6  -2   5       25.98       28.29      2.49 o 
  -5  -2   5       91.98       62.25      4.48 o 
  -4  -2   5      344.61      373.18      8.12 o 
  -3  -2   5      186.05      184.42      3.57 o 
  -2  -2   5       70.78       67.61      3.39 o 
  -1  -2   5      662.89      716.98      5.07 o 
   0  -2   5      229.95      228.52      5.05 o 
   1  -2   5      669.04      600.76     13.44 o 
   2  -2   5        1.57        0.98      3.17 o 
   3  -2   5      101.02       94.90      3.51 o 
   4  -2   5      100.72      106.03      3.50 o 
   5  -2   5      483.42      458.89      5.32 o 
   6  -2   5       66.24       64.17      4.64 o 
   7  -2   5       18.15       17.82      6.30 o 
  -8  -1   5        0.09       -2.60      3.47 o 
  -7  -1   5        9.61        7.34      3.73 o 
  -6  -1   5        0.21       -0.06      3.16 o 
  -5  -1   5        0.70        5.53      2.62 o 
  -4  -1   5      218.75      234.29      8.40 o 
  -3  -1   5      305.80      283.29      9.70 o 
  -2  -1   5      897.99      823.88     13.90 o 
  -1  -1   5      562.52      536.24      5.98 o 
   0  -1   5       34.42       28.93      8.65 o 
   1  -1   5       11.01       12.48      3.47 o 
   2  -1   5      472.38      507.76      6.24 o 
   3  -1   5      703.89      579.44     29.01 o 
   4  -1   5        2.38        6.14      3.53 o 
   5  -1   5       48.92       58.90      3.96 o 
   6  -1   5       64.94       76.66      5.86 o 
  -8   0   5       56.71       49.12      3.68 o 
  -7   0   5       17.79       28.81      4.05 o 
  -6   0   5       13.81       11.67      5.07 o 
  -5   0   5        2.41        7.02      3.52 o 
  -4   0   5      176.85      159.16      6.18 o 
  -3   0   5      835.08      893.52      5.49 o 
  -2   0   5       23.83       26.77      3.36 o 
  -1   0   5      103.33       96.58      6.15 o 
   0   0   5      663.19      634.06      5.12 o 
   1   0   5      727.50      672.98      9.15 o 
   2   0   5      487.85      446.04      5.10 o 
   3   0   5       78.68       80.90      3.83 o 
   4   0   5      385.39      400.79      5.42 o 
   5   0   5       82.46       65.80      4.08 o 
   6   0   5      113.78      112.90      6.78 o 
   7   0   5      125.40      115.83      8.21 o 
   8   0   5        1.98       -0.36      6.69 o 
   9   0   5      207.76      209.54      9.73 o 
  10   0   5      174.01      153.80      8.67 o 
  11   0   5        1.55       -0.95      8.84 o 
  -8   1   5       41.47       38.16      3.82 o 
  -7   1   5       56.37       52.19      5.80 o 
  -6   1   5       17.99       16.35      3.23 o 
  -5   1   5        3.89        9.11      3.51 o 
  -4   1   5        9.16       16.27      3.26 o 
  -3   1   5       45.08       45.94      3.25 o 
  -2   1   5      512.97      485.08      7.75 o 
  -1   1   5      288.02      288.21      4.48 o 
   0   1   5      850.15      823.63      6.02 o 
   1   1   5       21.16       26.60      2.99 o 
   2   1   5      424.04      487.97      5.41 o 
   3   1   5      948.41      981.60      7.06 o 
   4   1   5     1020.38     1026.55      8.12 o 
   5   1   5        1.17        7.52      4.76 o 
   6   1   5       41.76       38.84      6.08 o 
   7   1   5        3.29        2.07      4.29 o 
   8   1   5      173.89      175.90      7.25 o 
   9   1   5      184.48      183.36      7.86 o 
  10   1   5        0.96        5.27      5.88 o 
  11   1   5        7.70        8.50      5.88 o 
  -8   2   5        7.96        1.92      3.52 o 
  -7   2   5       53.15       52.98      3.93 o 
  -6   2   5      111.65      124.95      3.90 o 
  -5   2   5        2.10       -0.08      3.45 o 
  -4   2   5      239.02      206.95      4.48 o 
  -3   2   5       17.70       14.66      3.16 o 
  -2   2   5        1.50        1.60      3.31 o 
  -1   2   5      658.94      693.14      5.51 o 
   0   2   5     3104.16     3502.65     27.29 o 
   1   2   5     4848.83     5023.15     16.87 o 
   2   2   5      838.40      771.83      8.81 o 
   3   2   5       84.12       78.11      3.89 o 
   4   2   5      404.93      396.73      6.64 o 
   5   2   5      118.91      115.39      5.65 o 
   6   2   5      504.68      482.14     12.97 o 
   7   2   5      469.32      451.71      9.95 o 
   8   2   5      208.48      223.20      6.07 o 
   9   2   5       24.81       20.70      5.01 o 
  10   2   5      131.63      140.62      7.19 o 
  11   2   5       34.65       38.79      6.00 o 
  -8   3   5       47.25       48.94      3.95 o 
  -7   3   5        6.33        5.52      3.22 o 
  -6   3   5      112.84     1841.02   1012.21 o 
  -5   3   5      146.36      145.11      3.92 o 
  -4   3   5       20.87       31.91      3.77 o 
  -3   3   5       61.06       58.80      3.36 o 
  -2   3   5        1.14        0.97      3.23 o 
  -1   3   5      101.42       58.59      3.74 o 
   0   3   5       43.71       43.19      3.77 o 
   2   3   5       35.51       33.39      4.51 o 
   3   3   5       16.77       21.06      4.32 o 
   4   3   5      498.49      493.93      6.90 o 
   5   3   5      442.14      410.98      9.85 o 
   6   3   5       29.42       23.28      3.27 o 
   7   3   5       51.84       54.50      4.33 o 
   8   3   5      128.86      137.82      4.30 o 
   9   3   5        5.94        7.89      3.60 o 
  10   3   5        8.46        0.92      5.76 o 
  11   3   5        9.87       12.60      7.54 o 
  -8   4   5       41.70       33.02      6.18 o 
  -7   4   5       65.35       58.98      6.13 o 
  -6   4   5        7.47        0.75      3.59 o 
  -5   4   5       13.75       18.01      2.84 o 
  -4   4   5       33.58       30.84      2.62 o 
  -3   4   5      616.56      613.53      9.12 o 
  -2   4   5      413.25      403.89      4.28 o 
  -1   4   5      107.53      110.50      4.19 o 
   0   4   5      586.42      597.17      6.68 o 
   1   4   5      202.24      203.31      5.16 o 
   2   4   5     1593.23     1632.37      9.95 o 
   3   4   5     1298.26     1380.53      9.36 o 
   4   4   5      173.56      167.08      7.05 o 
   5   4   5      118.39      136.04      7.64 o 
   6   4   5      120.79      130.67      6.15 o 
   7   4   5      277.26      265.24      7.52 o 
   8   4   5       86.50       87.76      7.25 o 
   9   4   5        7.19        7.09      3.41 o 
  10   4   5       37.05       37.86      4.16 o 
  11   4   5       29.72       22.38      6.51 o 
  -7   5   5       20.09       20.59      3.89 o 
  -6   5   5        0.22        0.99      2.85 o 
  -5   5   5       55.75       43.72      3.07 o 
  -4   5   5       22.17       20.85      4.06 o 
  -3   5   5      159.91      187.01      3.81 o 
  -2   5   5      584.50      640.95      4.78 o 
  -1   5   5       27.58      101.58     52.28 o 
   0   5   5      111.78       93.24      3.38 o 
   1   5   5      212.49      209.78      4.05 o 
   2   5   5      374.86      369.35      7.68 o 
   3   5   5        1.74        0.05      4.46 o 
   4   5   5      806.55      849.58      8.85 o 
   5   5   5      406.33      367.81      7.20 o 
   6   5   5       25.16       41.51      6.69 o 
   7   5   5        0.15        1.77      6.26 o 
   8   5   5       51.86       54.15      5.89 o 
   9   5   5      117.62      133.52      8.27 o 
  10   5   5       22.61       25.27      5.08 o 
  11   5   5        0.88        0.28      3.99 o 
  -7   6   5        4.11        1.41      2.95 o 
  -6   6   5       29.05       30.28      3.11 o 
  -5   6   5       86.76       84.78     14.99 o 
  -4   6   5       81.27      104.08      8.12 o 
  -3   6   5       49.18       78.30      3.31 o 
  -2   6   5       78.22       73.79      3.05 o 
  -1   6   5      544.62      582.74      4.74 o 
   0   6   5       48.17       54.31      3.31 o 
   1   6   5      186.22      174.09      4.95 o 
   2   6   5      686.63      685.85      8.06 o 
   3   6   5      593.76      580.91      7.68 o 
   4   6   5      353.09      306.47      5.48 o 
   5   6   5        2.19        1.25      5.55 o 
   6   6   5        5.08        5.56      5.12 o 
   7   6   5       50.98       60.22      6.32 o 
   8   6   5      199.95      181.38      6.32 o 
   9   6   5        4.69        5.75      4.40 o 
  10   6   5        0.21       -1.19      4.49 o 
  11   6   5       76.79       67.16      4.90 o 
  -7   7   5       34.03       27.14      3.43 o 
  -6   7   5       37.96       47.65      3.30 o 
  -5   7   5       40.84       39.12      5.45 o 
  -4   7   5       68.29       82.85      2.86 o 
  -3   7   5       37.17       54.20      2.69 o 
  -2   7   5       17.95       16.82      2.96 o 
  -1   7   5      181.21      190.57      4.42 o 
   0   7   5      392.67      372.98      6.66 o 
   1   7   5      234.88      200.87      6.22 o 
   2   7   5      759.85      754.14      7.86 o 
   3   7   5      141.18      158.06      6.12 o 
   4   7   5       17.75       17.48      5.55 o 
   5   7   5      235.05      248.39      6.15 o 
   6   7   5      124.13      103.73      6.70 o 
   7   7   5        2.78       -3.58      5.87 o 
   8   7   5        0.12        0.79      5.30 o 
   9   7   5      152.01      149.86     10.78 o 
  10   7   5       30.89       29.41      4.27 o 
  11   7   5        0.51        0.82      4.42 o 
  -6   8   5       63.38       52.35      3.21 o 
  -5   8   5       40.43       51.65      5.10 o 
  -4   8   5       30.01       34.56      5.12 o 
  -3   8   5        2.69        4.00      2.62 o 
  -2   8   5       47.30       50.21      5.12 o 
  -1   8   5      100.50       91.93      6.34 o 
   0   8   5      495.70      549.93      7.77 o 
   1   8   5       68.33       65.93      5.39 o 
   2   8   5       12.21       11.20      5.26 o 
   3   8   5      448.11      440.19      5.39 o 
   4   8   5      577.51      573.42      6.45 o 
   5   8   5       54.52       51.71      6.42 o 
   6   8   5       76.15       71.10      4.55 o 
   7   8   5       59.17       69.57      5.75 o 
   8   8   5      176.06      166.92      5.89 o 
   9   8   5       81.72       84.34     10.67 o 
  10   8   5        3.62       11.13      4.19 o 
  -5   9   5       55.61       54.80      3.24 o 
  -4   9   5       82.21       71.02      3.52 o 
  -3   9   5        9.72        6.58      2.50 o 
  -2   9   5       42.50       38.65      3.28 o 
  -1   9   5       28.38       40.30      5.69 o 
   0   9   5       73.80       76.11      6.02 o 
   1   9   5      309.12      313.97      6.90 o 
   2   9   5      111.10      120.48      6.36 o 
   3   9   5       61.09       61.79      6.15 o 
   4   9   5        7.08       16.05      5.92 o 
   5   9   5      152.53      180.98      6.33 o 
   6   9   5      525.26      520.88      7.24 o 
   7   9   5       30.05       26.14      3.83 o 
   8   9   5        1.94        0.79      5.97 o 
   9   9   5        0.79        5.86      3.66 o 
  10   9   5       25.38       39.09      9.56 o 
  -4  10   5       49.99       47.13      4.25 o 
  -3  10   5      124.65      129.42      3.20 o 
  -2  10   5        0.66       -2.31      3.67 o 
  -1  10   5       15.09       16.79      5.16 o 
   0  10   5      254.31      256.04      6.15 o 
   1  10   5       96.07      101.39      5.77 o 
   2  10   5        5.78       -4.60      5.56 o 
   3  10   5        2.47        0.94      3.92 o 
   4  10   5      318.12      301.88      4.97 o 
   5  10   5      166.31      151.14      5.84 o 
   6  10   5      144.78      132.77      5.61 o 
   7  10   5       22.42       22.04      6.16 o 
   8  10   5        5.75        3.75      5.71 o 
   9  10   5        3.84        2.68      4.43 o 
  -3  11   5       28.92       24.14      6.39 o 
  -2  11   5      196.36      195.95      6.47 o 
  -1  11   5       24.48       25.09      4.29 o 
   0  11   5        1.56        9.79      6.13 o 
   1  11   5        0.16        6.10      3.53 o 
   2  11   5       56.57       62.82      5.29 o 
   3  11   5       69.18       58.12      3.81 o 
   4  11   5       84.28       78.58      5.91 o 
   5  11   5       22.20       27.61      6.28 o 
   6  11   5       54.93       70.10      6.15 o 
   7  11   5       93.86       81.12      6.00 o 
   8  11   5        3.25       -4.67      4.67 o 
  -2  12   5       41.52       42.46      6.75 o 
  -1  12   5       14.56        9.01      5.54 o 
   0  12   5        7.92        3.33      5.67 o 
   1  12   5       64.19       56.47      6.01 o 
   2  12   5        4.86        7.66      5.99 o 
   3  12   5       23.93       34.89      6.00 o 
   4  12   5       50.20       69.31      5.97 o 
   5  12   5       89.23       82.31      4.39 o 
   6  12   5       11.32        4.97      5.43 o 
   7  12   5        5.92       -0.50      6.50 o 
   1  13   5       29.61       24.50      6.63 o 
   2  13   5       39.75       52.42      6.78 o 
   3  13   5       24.14       30.07      6.64 o 
   4  13   5       39.79       27.92      6.68 o 
  -2  -8   6        9.99        9.12      2.70 o 
  -1  -8   6       94.68       86.67      3.72 o 
   0  -8   6      138.30      153.17      4.24 o 
   1  -8   6       17.64       26.98      8.15 o 
   2  -8   6        0.51        1.03      5.30 o 
   3  -8   6       38.40       36.34      3.60 o 
   4  -8   6       31.31       23.78      3.88 o 
  -4  -7   6        0.63        2.00      5.63 o 
  -3  -7   6       25.30       23.95      3.53 o 
  -2  -7   6      214.43      216.66     10.01 o 
  -1  -7   6       48.19       51.79      2.77 o 
   0  -7   6       34.57       33.72      3.20 o 
   1  -7   6       46.95       50.42      5.49 o 
   2  -7   6       44.12       53.70      4.30 o 
   3  -7   6       40.02       41.98      3.74 o 
   4  -7   6        1.68        5.17      3.53 o 
   5  -7   6       21.71       23.08      3.52 o 
   6  -7   6        8.79        9.44      3.97 o 
  -5  -6   6       31.72       22.58      3.47 o 
  -4  -6   6       24.87       40.13      3.60 o 
  -3  -6   6       44.50       66.17      4.99 o 
  -2  -6   6       46.08       38.94      3.43 o 
  -1  -6   6      115.95       98.84      4.92 o 
   0  -6   6       39.60       37.96      2.52 o 
   1  -6   6       12.57        9.30      4.50 o 
   2  -6   6       24.80       27.77      3.92 o 
   3  -6   6      145.46      158.97      3.56 o 
   4  -6   6      175.79      187.69      6.65 o 
   5  -6   6       16.27       11.98      3.64 o 
   6  -6   6       25.21       35.85      5.37 o 
   7  -6   6        2.93        1.57      3.89 o 
  -6  -5   6       71.55       70.16      8.49 o 
  -5  -5   6      162.89      169.30      8.18 o 
  -4  -5   6        0.29        3.12      6.28 o 
  -3  -5   6        1.44        1.06      3.17 o 
  -2  -5   6        4.22        2.75      3.16 o 
  -1  -5   6      200.83      197.52      3.32 o 
   0  -5   6      176.61      167.72      5.85 o 
   1  -5   6       77.35       75.58      6.96 o 
   2  -5   6       50.31       49.04      3.41 o 
   3  -5   6       93.44       98.46      3.48 o 
   4  -5   6       54.48       52.16      3.39 o 
   5  -5   6        7.79        8.56      3.37 o 
   6  -5   6       83.66       84.62      4.50 o 
   7  -5   6       23.19       19.29      4.26 o 
   8  -5   6        4.02        4.32      4.34 o 
  -6  -4   6       26.42       28.14      5.32 o 
  -5  -4   6      159.93      143.90      4.05 o 
  -4  -4   6      111.99      110.00      2.79 o 
  -3  -4   6       12.43        6.41      4.76 o 
  -2  -4   6       25.88       41.45      3.20 o 
  -1  -4   6        8.68        8.64      3.46 o 
   0  -4   6      636.75      610.77     16.97 o 
   1  -4   6      430.88      452.79     10.24 o 
   2  -4   6      116.14      124.00      3.90 o 
   3  -4   6      136.62      147.54      3.88 o 
   4  -4   6        7.42       12.61      3.35 o 
   5  -4   6      346.17      337.57      4.69 o 
   6  -4   6       24.57       26.06      3.13 o 
   7  -4   6        0.35       -1.19      3.50 o 
   8  -4   6        0.10        4.93      4.86 o 
  -7  -3   6       16.27       11.22      4.90 o 
  -6  -3   6       39.17       37.74      4.17 o 
  -5  -3   6        4.93        2.41      3.01 o 
  -4  -3   6      169.45      182.77      3.28 o 
  -3  -3   6       12.46        8.61      2.65 o 
  -2  -3   6        0.68       -0.58      5.96 o 
  -1  -3   6      308.38      311.53      3.96 o 
   0  -3   6      491.24      473.99      8.77 o 
   1  -3   6      240.88      249.16      9.17 o 
   2  -3   6      104.70      101.15      3.29 o 
   3  -3   6      234.91      225.96     10.62 o 
   4  -3   6        6.14       10.16      3.48 o 
   5  -3   6       21.87       21.80      3.45 o 
   6  -3   6       56.93       62.14      3.78 o 
   7  -3   6      247.29      254.07      5.40 o 
   8  -3   6       12.95       19.29      5.94 o 
  -7  -2   6       37.73       45.46      4.07 o 
  -6  -2   6       13.88       16.96      3.70 o 
  -5  -2   6       36.52       29.93      3.16 o 
  -4  -2   6       10.94       18.42      2.58 o 
  -3  -2   6      472.15      473.26     16.92 o 
  -2  -2   6      490.68      523.88     14.94 o 
  -1  -2   6      173.37      159.17      3.55 o 
   0  -2   6        0.72        0.90      2.90 o 
   1  -2   6      612.36      619.79      4.78 o 
   2  -2   6      329.33      336.43      4.98 o 
   3  -2   6       81.55       75.44      3.29 o 
   4  -2   6        0.43       -0.75      2.97 o 
   5  -2   6       99.61      115.84      4.70 o 
   6  -2   6       61.40       56.22      3.91 o 
   7  -2   6       17.26       14.86      3.92 o 
  -7  -1   6       72.82       64.07      5.94 o 
  -6  -1   6        4.74       -0.28      3.58 o 
  -5  -1   6        7.33        6.60      3.19 o 
  -4  -1   6        0.97        3.01      3.39 o 
  -3  -1   6       99.19      111.78      3.96 o 
  -2  -1   6       70.01       59.86      3.19 o 
  -1  -1   6      283.06      267.72      3.95 o 
   0  -1   6      773.31      757.41      5.17 o 
   1  -1   6       42.10       48.17      3.33 o 
   2  -1   6      207.11      196.61      3.87 o 
   3  -1   6      282.49      282.94      4.13 o 
   4  -1   6      160.95      140.30      3.85 o 
   5  -1   6       68.06       53.92      3.20 o 
   6  -1   6        1.51        0.38      4.22 o 
   7  -1   6      104.14      121.67      5.58 o 
  -8   0   6        1.52       -2.13      4.08 o 
  -7   0   6       51.34       42.57      4.46 o 
  -6   0   6      222.87      238.29      8.29 o 
  -5   0   6        3.98        8.91      3.44 o 
  -4   0   6      127.76      145.16      4.21 o 
  -3   0   6       49.52       39.31      2.68 o 
  -2   0   6      469.49      495.04      6.77 o 
  -1   0   6      370.46      396.83      6.04 o 
   0   0   6       43.22       37.67      3.46 o 
   1   0   6      144.66      117.31      3.70 o 
   2   0   6      333.52      320.53      7.86 o 
   3   0   6      881.36      877.51      5.95 o 
   4   0   6      110.63      113.61      5.64 o 
   5   0   6       46.92       57.02      3.66 o 
   6   0   6      309.17      335.19     16.87 o 
   7   0   6        2.04        3.24      5.02 o 
   8   0   6        0.22        0.39      4.91 o 
  -8   1   6       21.54       24.77      4.51 o 
  -7   1   6       54.71       65.15      4.09 o 
  -6   1   6      116.23      103.33      3.43 o 
  -5   1   6      103.88       89.01      3.55 o 
  -4   1   6        7.49        9.17      3.58 o 
  -3   1   6       20.62       31.46      4.30 o 
  -2   1   6      178.51      184.20      5.57 o 
  -1   1   6       19.44       13.98      2.74 o 
   0   1   6       90.81       86.66      3.59 o 
   1   1   6       73.71       82.53      4.81 o 
   2   1   6      487.12      478.63     11.59 o 
   3   1   6     1021.16      990.89      6.44 o 
   4   1   6     1535.34     1603.13     78.15 o 
   5   1   6       44.90       38.91      3.63 o 
   6   1   6       51.82       52.77      5.08 o 
   7   1   6       27.55       23.89      5.41 o 
   8   1   6      273.39      306.70      7.86 o 
   9   1   6      124.95      135.63      8.02 o 
  10   1   6        1.17       -0.52      5.64 o 
  11   1   6        0.13        2.10      6.36 o 
  -8   2   6       10.01       12.59      4.62 o 
  -7   2   6       22.30       21.38      3.63 o 
  -6   2   6      111.99      107.98      3.66 o 
  -5   2   6      269.94      317.92      4.28 o 
  -4   2   6       22.66       19.71      3.65 o 
  -3   2   6       66.66       81.53      3.28 o 
  -2   2   6       85.96       72.78      2.95 o 
  -1   2   6      367.60      440.06      6.76 o 
   0   2   6      606.39      603.36     14.30 o 
   1   2   6      196.31      252.11      4.32 o 
   2   2   6      679.70      718.10      5.62 o 
   3   2   6      762.42      792.95      9.73 o 
   4   2   6      217.43      174.22      4.04 o 
   5   2   6       27.12       37.49      4.77 o 
   6   2   6      264.16      301.07      6.71 o 
   7   2   6      147.91      156.59      5.45 o 
   8   2   6       19.81       28.30      5.65 o 
   9   2   6      107.63      108.34      7.70 o 
  10   2   6        2.10        1.19      6.25 o 
  11   2   6       17.81       24.59      6.28 o 
  -7   3   6        0.13       -1.16      3.51 o 
  -6   3   6       86.25       86.95      3.72 o 
  -5   3   6       77.50       70.24      5.07 o 
  -4   3   6      155.52      133.35      3.93 o 
  -3   3   6       46.48       60.71      3.16 o 
  -2   3   6       21.05       27.01      3.22 o 
  -1   3   6        1.42       -0.75      3.23 o 
   0   3   6      677.15      708.06     13.89 o 
   1   3   6     1535.40     1493.78     11.39 o 
   2   3   6      204.81      218.54      4.80 o 
   3   3   6       70.10       62.45      4.39 o 
   4   3   6      170.79      173.97      4.94 o 
   5   3   6      695.15      732.64      7.61 o 
   6   3   6      210.87      172.61      4.29 o 
   7   3   6       57.26       50.87      4.44 o 
   8   3   6        0.12        0.91      4.42 o 
   9   3   6        9.75       15.44      4.25 o 
  10   3   6       71.67       70.86      5.98 o 
  11   3   6        0.22        2.40      5.83 o 
  -7   4   6       22.77       20.54      3.84 o 
  -6   4   6       12.38       21.02      3.53 o 
  -5   4   6       50.66       64.60      5.11 o 
  -4   4   6       78.82      107.31      8.23 o 
  -3   4   6       47.70       44.54      3.03 o 
  -2   4   6      196.35      180.82      7.47 o 
  -1   4   6      412.80      443.18     12.38 o 
   0   4   6       81.96       99.42      2.67 o 
   1   4   6      108.59       96.46      4.49 o 
   2   4   6       73.61       70.73      4.38 o 
   3   4   6      329.89      340.80      5.60 o 
   4   4   6      122.96      112.93      4.51 o 
   5   4   6       84.86       83.58      3.48 o 
   6   4   6      263.21      284.01      7.73 o 
   7   4   6      148.70      164.98      4.61 o 
   8   4   6       33.25       33.37      4.35 o 
   9   4   6        4.27       10.47      3.52 o 
  10   4   6        8.68        5.34      4.46 o 
  11   4   6        9.27       17.11      7.77 o 
  -7   5   6       78.10       72.06      4.56 o 
  -6   5   6        0.80        5.10      3.16 o 
  -5   5   6       23.62       20.69      3.03 o 
  -4   5   6       29.25       20.70      2.86 o 
  -3   5   6      493.33      497.07     26.25 o 
  -2   5   6      330.82      405.42      4.06 o 
  -1   5   6        2.48        4.39      2.90 o 
   0   5   6        2.13        1.01      3.76 o 
   1   5   6       66.61       52.78      4.03 o 
   2   5   6      381.43      394.51      5.61 o 
   3   5   6      269.60      270.63      5.17 o 
   4   5   6      859.85      935.31      9.64 o 
   5   5   6       77.51       81.98      3.40 o 
   6   5   6      112.88      109.05      3.46 o 
   7   5   6       13.02        6.48      3.52 o 
   8   5   6        0.11       -2.22      4.08 o 
   9   5   6       38.52       47.59      4.01 o 
  10   5   6       65.78       77.14      3.87 o 
  11   5   6        4.97        2.02      4.14 o 
  -7   6   6       11.57       10.91      3.38 o 
  -6   6   6       25.82       24.06      3.49 o 
  -5   6   6       18.09        9.92      5.24 o 
  -4   6   6       94.74      112.71      4.19 o 
  -3   6   6       46.71       61.67      3.16 o 
  -2   6   6       54.09       44.67      2.80 o 
  -1   6   6        0.29       -0.32      2.83 o 
   0   6   6       25.41       32.56      3.84 o 
   1   6   6      296.04      336.27      5.14 o 
   2   6   6      218.96      241.25      5.92 o 
   3   6   6      414.90      402.45      7.01 o 
   4   6   6      500.43      495.56      7.33 o 
   5   6   6      247.09      235.11      6.33 o 
   6   6   6        1.09        8.15      5.80 o 
   7   6   6       52.73       69.84      6.26 o 
   8   6   6       78.58       85.00      5.91 o 
   9   6   6        0.77       -4.99      4.99 o 
  10   6   6        4.92       -1.70      4.50 o 
  11   6   6       14.55        6.65      4.46 o 
  -6   7   6       31.84       31.80      2.96 o 
  -5   7   6       57.82       70.43      9.96 o 
  -4   7   6       55.25       75.73      2.93 o 
  -3   7   6      102.17      110.13     12.51 o 
  -2   7   6       20.27       21.42      2.68 o 
  -1   7   6       42.70       32.51      3.69 o 
   0   7   6        2.84        3.52      2.98 o 
   1   7   6      166.99      158.32      5.26 o 
   2   7   6      771.45      775.48      7.65 o 
   3   7   6      136.27      122.16      5.86 o 
   4   7   6      101.76      102.52      5.70 o 
   5   7   6      351.02      345.33      7.02 o 
   6   7   6      145.42      148.02      6.73 o 
   7   7   6       18.33       11.18      5.87 o 
   8   7   6        1.13        5.00      5.36 o 
   9   7   6       17.03       18.76      4.94 o 
  10   7   6       17.01       23.56      4.29 o 
  11   7   6       59.56       58.17      5.13 o 
  -6   8   6       47.74       41.67      7.02 o 
  -5   8   6       11.15       12.57      2.96 o 
  -4   8   6       48.51       72.99      3.00 o 
  -3   8   6       99.38      151.59     10.00 o 
  -2   8   6       59.12       58.25      2.35 o 
  -1   8   6        1.05       -0.69      5.56 o 
   0   8   6        0.58        6.34      4.71 o 
   1   8   6       50.59       46.77      6.44 o 
   2   8   6       78.26      101.41      4.88 o 
   3   8   6      261.60      289.54      7.28 o 
   4   8   6      173.08      176.79      6.89 o 
   5   8   6      201.44      197.31      6.72 o 
   6   8   6       20.72       16.94      4.23 o 
   7   8   6        7.70       10.27      5.55 o 
   8   8   6       62.64       80.17      5.57 o 
   9   8   6      143.91      137.86      6.59 o 
  10   8   6       17.65       14.07      4.28 o 
  -5   9   6       22.10       25.50      3.45 o 
  -4   9   6       21.43       29.63      4.15 o 
  -3   9   6       65.64       57.51      4.66 o 
  -2   9   6      133.33      118.84      4.13 o 
  -1   9   6       67.53       73.20      4.39 o 
   0   9   6       24.88       20.46      5.71 o 
   1   9   6       50.88       48.67      5.94 o 
   2   9   6       73.35       68.66      6.17 o 
   3   9   6       98.74      101.47      6.26 o 
   4   9   6        2.85        3.05      4.14 o 
   5   9   6      161.19      165.81      4.80 o 
   6   9   6      187.17      198.01      6.15 o 
   7   9   6       56.54       61.87      5.45 o 
   8   9   6       72.12       71.71      6.50 o 
   9   9   6        4.67        1.49      5.75 o 
  10   9   6        5.50        5.13      4.59 o 
  -4  10   6       29.15       21.28      3.32 o 
  -3  10   6       96.63      103.15      4.29 o 
  -2  10   6        0.24       -3.15      3.66 o 
  -1  10   6       46.36       37.86      4.44 o 
   0  10   6      150.58      138.37      5.80 o 
   1  10   6       43.54       41.78      5.51 o 
   2  10   6       32.37       32.78      5.59 o 
   3  10   6        0.49        3.62      5.51 o 
   4  10   6        1.01        0.89      5.41 o 
   5  10   6       10.35       13.53      5.34 o 
   6  10   6      581.43      546.88      6.95 o 
   7  10   6       58.63       44.73      6.34 o 
   8  10   6        0.28        6.63      5.76 o 
   9  10   6        5.49       12.93      5.47 o 
  -3  11   6       29.68       24.69      3.28 o 
  -2  11   6      111.58       94.37      3.88 o 
  -1  11   6        0.43        0.37      6.68 o 
   0  11   6       36.87       36.68      6.25 o 
   1  11   6       39.21       40.60      6.40 o 
   2  11   6       46.84       52.24      5.16 o 
   3  11   6       29.47       25.48      5.12 o 
   4  11   6       29.96       33.32      5.78 o 
   5  11   6        0.57       -5.58      6.28 o 
   6  11   6       46.87       45.71      6.26 o 
   7  11   6      130.34      124.01      6.32 o 
   8  11   6       33.25       29.10      5.59 o 
  -1  12   6        2.66        1.66      2.71 o 
   0  12   6        7.18        1.24      5.72 o 
   1  12   6       24.05       18.16      5.85 o 
   2  12   6       46.76       47.48      6.05 o 
   3  12   6      133.83      145.45      6.39 o 
   4  12   6       22.37       18.34      6.02 o 
   5  12   6        5.38       -5.79      5.79 o 
   6  12   6        2.33        0.91      5.56 o 
   7  12   6       37.49       20.42      6.70 o 
   1  13   6       38.42       32.69      6.68 o 
   2  13   6       12.28       12.45      4.76 o 
   3  13   6       49.17       50.13      6.76 o 
   4  13   6       84.38       94.81      6.86 o 
   0  -8   7      161.05      152.81      4.54 o 
   1  -8   7       97.12      104.76     15.75 o 
   2  -8   7        0.27        4.55      4.17 o 
  -2  -7   7       76.99       68.81      3.15 o 
  -1  -7   7       28.15       35.67      3.60 o 
   0  -7   7       28.65       31.81      3.59 o 
   1  -7   7        5.05        3.72      3.54 o 
   2  -7   7       48.15       46.79      3.64 o 
   3  -7   7       82.22       69.17      4.61 o 
   4  -7   7       20.42       16.30      3.51 o 
   5  -7   7        0.64       -1.69      4.04 o 
  -4  -6   7       25.24       22.99      2.92 o 
  -3  -6   7      134.23      133.93      4.12 o 
  -2  -6   7       24.79       33.45      3.66 o 
  -1  -6   7        6.08        7.45      2.90 o 
   0  -6   7        0.27        0.38      3.08 o 
   1  -6   7      241.74      241.17      7.92 o 
   2  -6   7       51.52       47.94      3.28 o 
   3  -6   7       30.27       38.73      3.74 o 
   4  -6   7       34.77       43.07      4.04 o 
   5  -6   7       41.15       44.98      3.67 o 
   6  -6   7        8.25        7.67      3.77 o 
   7  -6   7        0.12        0.23      4.61 o 
  -5  -5   7       61.85       68.62      4.25 o 
  -4  -5   7       24.16       37.87      3.58 o 
  -3  -5   7       38.16       27.12      3.69 o 
  -2  -5   7       40.38       35.75      3.08 o 
  -1  -5   7       79.64       86.96      3.28 o 
   0  -5   7        0.77        2.88      3.05 o 
   1  -5   7        2.12        8.24      3.07 o 
   2  -5   7       41.89       40.20      7.30 o 
   3  -5   7      345.35      340.73     10.71 o 
   4  -5   7      215.40      219.69      3.77 o 
   5  -5   7       11.60       12.77      5.47 o 
   6  -5   7        4.24       -0.40      3.55 o 
   7  -5   7        9.00        8.65      3.38 o 
   8  -5   7       48.36       45.36      4.80 o 
  -5  -4   7      159.41      149.88      3.47 o 
  -4  -4   7       33.06       27.48      6.64 o 
  -3  -4   7       25.15       19.15      2.98 o 
  -2  -4   7       38.13       42.59      3.34 o 
  -1  -4   7        4.62        1.00      2.72 o 
   0  -4   7       47.66       47.39      3.32 o 
   1  -4   7      306.49      294.80      8.16 o 
   2  -4   7      493.56      468.26     16.99 o 
   3  -4   7       32.58       29.51      3.31 o 
   4  -4   7       76.25       77.46      3.35 o 
   5  -4   7       26.63       29.56      3.18 o 
   6  -4   7       21.66       24.80      3.23 o 
   7  -4   7       23.31       23.78      4.36 o 
   8  -4   7        0.87        0.81      4.32 o 
  -6  -3   7        1.87        0.86      6.23 o 
  -5  -3   7       37.17       32.96      3.66 o 
  -4  -3   7      259.07      291.50      6.68 o 
  -3  -3   7       45.82       34.42      2.60 o 
  -2  -3   7        0.81       -2.75      3.26 o 
  -1  -3   7      254.46      234.83      4.84 o 
   0  -3   7      337.86      364.50      7.12 o 
   1  -3   7      104.76      127.53      3.89 o 
   2  -3   7       84.55       81.89      4.37 o 
   3  -3   7       70.31       68.18      4.16 o 
   4  -3   7       36.64       35.78      3.46 o 
   5  -3   7      181.47      190.49      4.56 o 
   6  -3   7        0.77        0.68      3.44 o 
   7  -3   7        1.04        1.37      3.58 o 
   8  -3   7       18.36       25.57      4.63 o 
  -6  -2   7       30.02       34.01      3.62 o 
  -5  -2   7        0.21        2.17      3.63 o 
  -4  -2   7       17.25       15.84      3.09 o 
  -3  -2   7       36.40       33.58      3.28 o 
  -2  -2   7       53.79       55.39      3.84 o 
  -1  -2   7      127.26      142.50      4.00 o 
   0  -2   7       10.15       10.74      2.84 o 
   1  -2   7      170.20      149.83      3.48 o 
   2  -2   7      364.51      348.04      4.92 o 
   3  -2   7      438.12      422.12     14.51 o 
   4  -2   7       13.38       12.27      5.71 o 
   5  -2   7       14.27       12.69      6.32 o 
   6  -2   7       10.17        7.93      3.33 o 
   7  -2   7       99.00       92.60      4.22 o 
   8  -2   7       46.90       39.82      4.52 o 
  -7  -1   7       42.03       53.44      4.28 o 
  -6  -1   7        2.90        5.04      3.57 o 
  -5  -1   7       63.45       44.96      8.37 o 
  -4  -1   7       95.71       99.92      3.48 o 
  -3  -1   7        4.21       14.16      2.66 o 
  -2  -1   7       69.93       65.48      3.01 o 
  -1  -1   7      320.39      268.59      7.07 o 
   0  -1   7      222.14      197.22      3.62 o 
   1  -1   7       75.65       75.18      2.89 o 
   2  -1   7      214.26      220.73      3.73 o 
   3  -1   7       61.13       59.86      3.22 o 
   4  -1   7      179.50      179.31      3.63 o 
   5  -1   7      258.39      292.96      4.94 o 
   6  -1   7      134.32      122.83      3.97 o 
   7  -1   7        0.22       -0.77      3.76 o 
   8  -1   7       15.96       16.25      7.46 o 
  -7   0   7       11.96        7.12      3.78 o 
  -6   0   7       92.26       95.91      3.87 o 
  -5   0   7      124.53      137.29      6.73 o 
  -4   0   7      267.70      308.81     10.74 o 
  -3   0   7       21.21       10.32      3.06 o 
  -2   0   7      106.55      144.85      4.46 o 
  -1   0   7       27.01       31.30      2.48 o 
   0   0   7      392.95      438.48      9.54 o 
   1   0   7        5.28        1.67      3.08 o 
   2   0   7      100.49       82.66      3.38 o 
   3   0   7      742.33      759.51     12.61 o 
   4   0   7      166.42      162.18      3.66 o 
   5   0   7       90.25       86.58      6.36 o 
   6   0   7       95.58      104.52      4.39 o 
   7   0   7       74.70       78.19      4.52 o 
   8   0   7       24.15       22.45      4.66 o 
  -7   1   7       19.99       26.98      3.49 o 
  -6   1   7       55.45       69.77      5.15 o 
  -5   1   7       95.27       79.08      3.37 o 
  -4   1   7      123.81      102.81      3.61 o 
  -3   1   7      333.07      359.03      6.56 o 
  -2   1   7        2.55       -2.92      2.92 o 
  -1   1   7       43.80       41.38      3.20 o 
   0   1   7      201.66      176.70      3.70 o 
   1   1   7      102.64       83.24      3.46 o 
   2   1   7       85.58       85.04      3.45 o 
   3   1   7      296.84      325.20      4.24 o 
   4   1   7      598.46      593.85      5.75 o 
   5   1   7      134.29      126.98      5.32 o 
   6   1   7       85.63       80.25      3.59 o 
   7   1   7       18.87       19.04      6.47 o 
   8   1   7        5.80        7.70      5.31 o 
   9   1   7       44.09       44.70      7.14 o 
  10   1   7       51.32       42.65      6.51 o 
  11   1   7        0.77        0.81      7.53 o 
  -7   2   7        5.88        4.40      5.65 o 
  -6   2   7       45.15       34.82      3.68 o 
  -5   2   7       98.02      101.78      3.42 o 
  -4   2   7      107.96      125.54      5.16 o 
  -3   2   7       88.19       97.41      3.86 o 
  -2   2   7      113.43       84.53      3.23 o 
  -1   2   7       29.20       21.24      2.46 o 
   0   2   7       89.20      114.57      3.49 o 
   1   2   7       21.90       32.28      2.90 o 
   2   2   7       21.22       18.05      2.55 o 
   3   2   7      207.10      194.80      3.89 o 
   4   2   7      841.16      876.76      5.75 o 
   5   2   7      181.17      165.09      3.73 o 
   6   2   7        0.89       -1.38      4.35 o 
   7   2   7        2.05        0.01      5.46 o 
   8   2   7      153.85      158.63      5.89 o 
   9   2   7      207.86      191.90      8.14 o 
  10   2   7        0.68        5.53      5.96 o 
  11   2   7        0.05       -1.44      6.62 o 
  -7   3   7        5.33        6.00      3.53 o 
  -6   3   7      122.78      143.95      4.11 o 
  -5   3   7       43.77       48.38      3.62 o 
  -4   3   7       33.62       28.07      3.92 o 
  -3   3   7       15.61        7.65      3.54 o 
  -2   3   7       43.11       55.84      3.10 o 
  -1   3   7      149.96      177.56      3.65 o 
   0   3   7      539.01      519.04      5.89 o 
   1   3   7      731.38      724.30      5.14 o 
   2   3   7       49.12       54.37      3.43 o 
   3   3   7       14.33       12.90      3.31 o 
   4   3   7        0.76        0.92      3.71 o 
   5   3   7      277.04      295.03      5.43 o 
   6   3   7      348.50      370.79      6.59 o 
   7   3   7      422.60      441.18     21.16 o 
   8   3   7       10.24       15.93      4.26 o 
   9   3   7        1.80        1.37      4.70 o 
  10   3   7       74.97       79.36      6.97 o 
  11   3   7       17.13       24.48      7.04 o 
  -7   4   7        1.78        3.35      3.66 o 
  -6   4   7       10.71        4.20      3.12 o 
  -5   4   7      193.85      183.03      4.88 o 
  -4   4   7        0.78        2.13      3.17 o 
  -3   4   7       26.62       43.64      3.59 o 
  -2   4   7       17.65       14.04      3.20 o 
  -1   4   7      399.22      369.84     10.88 o 
   0   4   7      132.57      107.37      3.52 o 
   1   4   7      907.12     1015.18     33.89 o 
   2   4   7       50.73       61.83      4.14 o 
   3   4   7      274.86      308.64      5.34 o 
   4   4   7       93.80       88.94      4.19 o 
   5   4   7      628.08      658.58      6.87 o 
   6   4   7      356.89      360.56     10.47 o 
   7   4   7       57.28       71.66      4.15 o 
   8   4   7       47.99       55.98      4.37 o 
   9   4   7        1.43        0.93      4.24 o 
  10   4   7        3.49        4.96      3.95 o 
  11   4   7        8.69       14.46      6.09 o 
  -6   5   7        2.61        6.23      3.78 o 
  -5   5   7       37.26       48.42      3.36 o 
  -4   5   7       17.16       21.06      3.08 o 
  -3   5   7       15.11       14.67      2.36 o 
  -2   5   7      152.17      142.48      8.61 o 
  -1   5   7      281.92      350.94      3.82 o 
   0   5   7       59.63       71.71      3.09 o 
   1   5   7       47.48       52.47      3.01 o 
   2   5   7      356.28      350.82      5.32 o 
   3   5   7      252.20      256.55      4.08 o 
   4   5   7      237.68      252.09      4.91 o 
   5   5   7        7.58        5.15      3.04 o 
   6   5   7      266.17      284.37      4.03 o 
   7   5   7      228.73      250.19      4.46 o 
   8   5   7       92.25       86.57      4.06 o 
   9   5   7        6.72        8.59      3.45 o 
  10   5   7        0.65        1.19      3.56 o 
  11   5   7       14.53       17.55      4.13 o 
  -6   6   7       25.60       23.50      3.46 o 
  -5   6   7       17.94       13.69      3.21 o 
  -4   6   7       97.61       83.94      3.31 o 
  -3   6   7       25.35       30.43      2.86 o 
  -2   6   7      349.12      398.82     11.41 o 
  -1   6   7       39.14       34.98      5.86 o 
   0   6   7        6.06        9.84      2.82 o 
   1   6   7       42.42       31.98      2.76 o 
   2   6   7      242.68      282.91      4.98 o 
   3   6   7      340.16      369.02      5.25 o 
   4   6   7      203.24      211.21      3.77 o 
   5   6   7      250.94      242.06      4.73 o 
   6   6   7       36.82       25.12      3.62 o 
   7   6   7      109.62      110.43      4.22 o 
   8   6   7       54.95       65.06      3.88 o 
   9   6   7       31.38       36.37      3.56 o 
  10   6   7        6.42        9.49      3.88 o 
  11   6   7        0.56       -2.11      3.51 o 
  -6   7   7       28.39       17.68      3.63 o 
  -5   7   7       67.48       73.76      3.69 o 
  -4   7   7      153.67      186.83      5.80 o 
  -3   7   7       15.90       17.00      4.56 o 
  -2   7   7        5.62       -1.84      2.79 o 
  -1   7   7      372.09      391.43      4.28 o 
   0   7   7       31.78       48.78      3.29 o 
   1   7   7      122.36      104.52      6.24 o 
   2   7   7       20.68       18.25      2.99 o 
   3   7   7      298.08      272.17     12.86 o 
   4   7   7      338.32      326.48      3.92 o 
   5   7   7       58.16       65.55      4.82 o 
   6   7   7       26.65       30.23      6.16 o 
   7   7   7       90.80       92.62      6.04 o 
   8   7   7      169.13      155.43      6.03 o 
   9   7   7       10.61        8.46      7.11 o 
  10   7   7        2.40       -0.30      3.98 o 
  11   7   7       38.89       45.79      4.09 o 
  -5   8   7        8.34       10.49      2.88 o 
  -4   8   7       24.58       20.52      2.83 o 
  -3   8   7       53.35       50.46      2.66 o 
  -2   8   7       77.67       90.41      2.84 o 
  -1   8   7      299.11      324.27      6.76 o 
   0   8   7      195.32      176.43      3.91 o 
   1   8   7      133.29      147.01      3.96 o 
   2   8   7       10.17        3.10      3.60 o 
   3   8   7      240.03      258.10      7.02 o 
   4   8   7      113.37      103.57      6.63 o 
   5   8   7       89.80       92.35      6.33 o 
   6   8   7       45.91       50.02      5.89 o 
   7   8   7       49.61       43.29      5.66 o 
   8   8   7       22.95       19.09      5.25 o 
   9   8   7      105.25      116.31      6.61 o 
  10   8   7       37.74       36.98      5.77 o 
  -4   9   7        3.37        7.18      2.42 o 
  -3   9   7       24.52       23.99      2.49 o 
  -2   9   7       58.28       52.71      2.77 o 
  -1   9   7      158.02      138.67      4.92 o 
   0   9   7      377.23      402.44      4.26 o 
   1   9   7       42.09       49.34      3.34 o 
   2   9   7      125.82      127.69      4.64 o 
   3   9   7       14.81        2.41      5.87 o 
   4   9   7      154.57      142.19      4.62 o 
   5   9   7      155.17      146.05      4.58 o 
   6   9   7       11.40       11.16      5.46 o 
   7   9   7       28.05       34.10      5.34 o 
   8   9   7      164.14      156.12      6.84 o 
   9   9   7       82.62       71.97      6.17 o 
  10   9   7        9.45        2.39      6.55 o 
  -3  10   7       11.70        8.52      2.93 o 
  -2  10   7        5.43        6.29      2.78 o 
  -1  10   7      185.37      210.21      8.40 o 
   0  10   7      128.81      135.92      5.18 o 
   1  10   7       81.83       70.47      3.29 o 
   2  10   7       13.63       10.41      5.36 o 
   3  10   7       11.51       13.86      5.42 o 
   4  10   7        0.39       -2.90      5.36 o 
   5  10   7        9.47       15.55      5.26 o 
   6  10   7      218.92      199.01      5.99 o 
   7  10   7       13.92       16.31      6.25 o 
   8  10   7       37.93       28.29      6.03 o 
   9  10   7        7.42        8.86      5.55 o 
  -2  11   7       22.12       18.46      2.98 o 
  -1  11   7        7.20        7.31      3.60 o 
   0  11   7       82.43       77.38      3.88 o 
   1  11   7      103.89      129.65      6.61 o 
   2  11   7       46.84       45.15      6.47 o 
   3  11   7        4.41        3.42      6.24 o 
   4  11   7       49.59       41.15      6.37 o 
   5  11   7       18.17       11.48      6.20 o 
   6  11   7       45.57       56.33      6.22 o 
   7  11   7       37.51       34.91      4.33 o 
   8  11   7        6.12       10.98      5.60 o 
  -1  12   7       26.56       32.62      4.18 o 
   0  12   7        2.10       -3.08      3.45 o 
   1  12   7        4.11       12.42      5.70 o 
   2  12   7       39.68       24.63      5.97 o 
   3  12   7      133.82      135.41      4.74 o 
   4  12   7       96.70       90.00      6.21 o 
   5  12   7       25.79       19.31      5.87 o 
   6  12   7        0.61       -0.77      5.58 o 
   7  12   7       13.57       14.33      4.78 o 
   2  13   7       23.80       31.54      6.66 o 
   3  13   7       84.23       87.78      6.92 o 
   4  13   7       29.74       18.80      6.73 o 
   0  -7   8       44.89       46.01      4.22 o 
   1  -7   8       15.89       21.14      3.37 o 
   2  -7   8        2.96        8.28      4.04 o 
   3  -7   8       22.93       20.22      4.11 o 
  -2  -6   8      143.45      147.36      7.39 o 
  -1  -6   8       39.31       55.32      5.50 o 
   0  -6   8        4.58       -0.06      2.75 o 
   1  -6   8        0.70        0.19      2.69 o 
   2  -6   8       19.01       15.60      4.57 o 
   3  -6   8      103.32       91.94      3.81 o 
   4  -6   8       18.75       21.55      6.30 o 
   5  -6   8       26.58       26.14      3.46 o 
  -3  -5   8       73.76       91.87      3.69 o 
  -2  -5   8       74.82       67.29      4.32 o 
  -1  -5   8       40.84       31.36      6.70 o 
   0  -5   8        0.47       10.15      3.53 o 
   1  -5   8        0.58        7.07      3.59 o 
   2  -5   8        9.83       14.79      7.25 o 
   3  -5   8      131.79      119.51      4.00 o 
   4  -5   8      161.28      171.28      4.12 o 
   5  -5   8       39.55       42.14      3.66 o 
   6  -5   8        1.17        2.01      3.65 o 
   7  -5   8        4.77        2.62      4.41 o 
  -4  -4   8        0.46        1.95      3.44 o 
  -3  -4   8       18.61       15.09      3.56 o 
  -2  -4   8       73.83       78.93      3.84 o 
  -1  -4   8       92.48      103.56      2.75 o 
   0  -4   8       43.31       50.66      2.67 o 
   1  -4   8       16.41        9.34      3.05 o 
   2  -4   8       10.27        7.29      6.13 o 
   3  -4   8       64.46       69.69      3.25 o 
   4  -4   8      254.33      238.38     13.26 o 
   5  -4   8        0.15        3.01      3.26 o 
   6  -4   8       32.34       35.54      3.73 o 
   7  -4   8       22.79       23.70      3.83 o 
   8  -4   8        2.29        0.61      4.00 o 
  -5  -3   8       39.13       29.88      5.11 o 
  -4  -3   8       83.72       68.54      3.72 o 
  -3  -3   8        4.95        5.52      3.15 o 
  -2  -3   8       20.56       23.73      2.58 o 
  -1  -3   8        0.23       -4.86      7.92 o 
   0  -3   8       94.00       76.35      3.10 o 
   1  -3   8      378.65      374.34      6.36 o 
   2  -3   8      134.30      148.90      6.89 o 
   3  -3   8       25.99       27.85      3.28 o 
   4  -3   8        4.70        6.81      3.31 o 
   5  -3   8      415.90      397.65      4.43 o 
   6  -3   8       69.87       62.08      3.86 o 
   7  -3   8        1.48        0.95      4.28 o 
   8  -3   8        6.22        7.00      3.79 o 
   9  -3   8       17.94       21.97      9.87 o 
  -5  -2   8        0.29        2.05      3.49 o 
  -4  -2   8       46.94       63.41      3.77 o 
  -3  -2   8       83.22       81.60      3.28 o 
  -2  -2   8        1.70        3.64      2.73 o 
  -1  -2   8       12.67       21.10      3.77 o 
   0  -2   8       29.43       39.26      5.51 o 
   1  -2   8      150.58      157.49      3.93 o 
   2  -2   8       68.34       65.65      3.62 o 
   3  -2   8      124.00      132.37      4.41 o 
   4  -2   8       56.38       49.83      3.48 o 
   5  -2   8       31.93       31.02      3.32 o 
   6  -2   8       40.88       34.81      7.43 o 
   7  -2   8      140.21      152.65      4.01 o 
   8  -2   8       25.05       22.04      4.45 o 
   9  -2   8        1.47        2.41     10.56 o 
  -6  -1   8        8.86       20.47      5.26 o 
  -5  -1   8        8.86       11.57      3.56 o 
  -4  -1   8       21.81       17.84      3.25 o 
  -3  -1   8      419.47      405.25     12.40 o 
  -2  -1   8      304.19      336.01      4.15 o 
  -1  -1   8       18.33       20.91      3.46 o 
   0  -1   8      375.42      430.69      4.60 o 
   1  -1   8      141.21      137.00      7.75 o 
   2  -1   8      559.99      610.41      5.05 o 
   3  -1   8       73.77       81.63      4.44 o 
   4  -1   8        9.54       10.43      3.52 o 
   5  -1   8      121.74      130.78      5.61 o 
   6  -1   8      194.37      193.53      4.44 o 
   7  -1   8       19.08       14.65      3.81 o 
   8  -1   8       40.27       30.18      3.83 o 
  -6   0   8       12.66       10.10      3.51 o 
  -5   0   8       16.26       14.04      3.65 o 
  -4   0   8      124.92      139.19      3.08 o 
  -3   0   8      210.80      235.89      5.29 o 
  -2   0   8      317.19      294.94      8.11 o 
  -1   0   8       17.24        5.88      5.12 o 
   0   0   8       10.24        6.31      3.67 o 
   1   0   8       17.28       11.89      2.93 o 
   2   0   8      140.61      139.08      8.16 o 
   3   0   8      138.88      131.41      3.40 o 
   4   0   8       81.81       74.61      3.68 o 
   5   0   8      193.32      201.79      4.90 o 
   6   0   8      105.15      114.17      4.93 o 
   7   0   8       42.99       53.10      4.40 o 
   8   0   8       52.73       53.27      4.62 o 
   9   0   8       14.43       13.36     11.97 o 
  -6   1   8       27.44       29.45      3.57 o 
  -5   1   8       14.16       16.83      3.71 o 
  -4   1   8       33.34       34.33      3.12 o 
  -3   1   8      294.35      270.16      3.99 o 
  -2   1   8      455.16      464.37      4.63 o 
  -1   1   8      145.42      156.49      3.34 o 
   0   1   8       78.73       64.76      4.61 o 
   1   1   8       14.60       21.78      3.06 o 
   2   1   8      241.03      230.19      9.56 o 
   3   1   8      282.44      286.60      3.95 o 
   4   1   8       58.19       53.21      3.13 o 
   5   1   8        1.14        0.67      4.02 o 
   6   1   8      429.73      441.91      8.79 o 
   7   1   8       63.89       62.40      3.88 o 
   8   1   8        0.70        1.32      3.83 o 
   9   1   8        4.29        6.03      3.55 o 
  10   1   8       36.67       34.65      4.96 o 
  -6   2   8       24.86       27.55      3.58 o 
  -5   2   8       31.79       31.62      4.35 o 
  -4   2   8       25.53       24.62      3.16 o 
  -3   2   8       41.58       50.68      4.58 o 
  -2   2   8      260.49      284.31      5.12 o 
  -1   2   8      100.71      100.55      3.84 o 
   0   2   8      134.23      116.85      6.62 o 
   1   2   8       20.74       29.01      4.31 o 
   2   2   8      116.55      132.51      4.21 o 
   3   2   8       65.72       66.41      3.26 o 
   4   2   8      204.63      189.50      3.89 o 
   5   2   8       47.51       44.34      3.06 o 
   6   2   8        9.39       14.94      5.33 o 
   7   2   8       12.59        6.81      5.26 o 
   8   2   8       97.71      107.49      4.61 o 
   9   2   8      197.71      190.85      6.19 o 
  10   2   8        5.53        5.93      5.82 o 
  11   2   8        0.20       -4.81      6.45 o 
  -6   3   8       32.24       26.04      3.62 o 
  -5   3   8       33.67       38.52      7.63 o 
  -4   3   8      117.76      125.33      3.49 o 
  -3   3   8        0.57        2.90      3.19 o 
  -2   3   8       51.55       41.41      3.34 o 
  -1   3   8       40.34       40.71      3.73 o 
   0   3   8      331.85      420.30     14.62 o 
   1   3   8      144.41      136.13      3.51 o 
   2   3   8      181.61      152.79      3.57 o 
   3   3   8      389.86      387.92      5.64 o 
   4   3   8       18.73       19.16      3.07 o 
   5   3   8        5.74        3.50      3.55 o 
   6   3   8       53.75       52.33      5.67 o 
   7   3   8      485.28      497.29      7.05 o 
   8   3   8        5.27        2.97      3.95 o 
   9   3   8       65.92       63.97      4.92 o 
  10   3   8       11.65       11.94      4.07 o 
  11   3   8        0.83        4.79      5.00 o 
  -6   4   8       41.85       39.79      3.56 o 
  -5   4   8       82.76       81.62      3.91 o 
  -4   4   8      107.41       84.48      3.31 o 
  -3   4   8       65.27       67.41      2.99 o 
  -2   4   8       10.83        5.95      2.64 o 
  -1   4   8        0.25       -2.58      3.16 o 
   0   4   8       72.92       58.55      3.20 o 
   1   4   8     2320.43     2438.73    133.56 o 
   2   4   8       17.17       25.64      2.52 o 
   3   4   8       16.51       16.30      3.84 o 
   4   4   8        0.26        0.51      3.68 o 
   5   4   8       82.37       74.80      4.02 o 
   6   4   8      215.20      217.86      5.60 o 
   7   4   8      168.58      180.58      4.21 o 
   8   4   8       49.28       57.69      3.77 o 
   9   4   8        0.47       -1.86      3.78 o 
  10   4   8       66.15       69.84      5.82 o 
  11   4   8        3.44       -0.20      7.26 o 
  -6   5   8        8.11        0.47      3.70 o 
  -5   5   8       29.01       21.18      3.38 o 
  -4   5   8       70.34       75.70      3.36 o 
  -3   5   8      152.34      152.76      3.03 o 
  -2   5   8       66.85       60.60      3.22 o 
  -1   5   8      146.75      145.55      3.00 o 
   0   5   8        1.95        1.37      3.08 o 
   1   5   8       48.59       73.82      2.67 o 
   2   5   8      154.04      155.01      3.54 o 
   3   5   8       39.70       32.70      3.76 o 
   4   5   8      236.35      233.71      4.79 o 
   5   5   8       39.13       44.29      3.76 o 
   6   5   8       84.86       96.80      3.92 o 
   7   5   8      100.28       98.55      3.77 o 
   8   5   8      149.59      156.32      4.76 o 
   9   5   8        8.01        5.07      3.69 o 
  10   5   8        4.88        5.85      4.55 o 
  11   5   8        2.94        4.80      3.91 o 
  -5   6   8        0.13        2.02      3.72 o 
  -4   6   8       29.78       20.22      3.31 o 
  -3   6   8      299.87      267.04      3.86 o 
  -2   6   8      276.58      292.02     15.14 o 
  -1   6   8        3.72        7.68      2.42 o 
   0   6   8       14.48       15.14      3.09 o 
   1   6   8       35.26       22.73      3.24 o 
   2   6   8      103.70      119.95      4.14 o 
   3   6   8       12.25        5.06      3.53 o 
   4   6   8      189.25      210.79      4.56 o 
   5   6   8      183.92      183.00      4.17 o 
   6   6   8       45.99       46.55      3.63 o 
   7   6   8       94.89       97.99      3.69 o 
   8   6   8       25.26       29.51      3.24 o 
   9   6   8       45.77       49.73      3.22 o 
  10   6   8       36.03       40.16      4.60 o 
  11   6   8       15.49       17.13      3.78 o 
  -5   7   8       12.91       17.19      3.38 o 
  -4   7   8       47.14       47.49      8.73 o 
  -3   7   8       20.32       25.39      2.99 o 
  -2   7   8      133.53      126.26      3.44 o 
  -1   7   8      145.12      132.06      7.95 o 
   0   7   8       62.09       63.47      4.86 o 
   1   7   8      218.93      244.13      4.27 o 
   2   7   8       26.27       32.91      4.51 o 
   3   7   8       49.83       58.08      3.77 o 
   4   7   8       13.34       12.00      3.07 o 
   5   7   8      307.25      337.73      9.27 o 
   6   7   8       33.19       40.37      3.50 o 
   7   7   8       10.45       15.10      3.27 o 
   8   7   8      121.33      120.04      3.92 o 
   9   7   8       35.27       25.83      3.87 o 
  10   7   8       11.08        9.32      4.37 o 
  11   7   8       13.38        7.43      3.77 o 
  -4   8   8       42.32       49.02      3.05 o 
  -3   8   8       14.34        9.87      2.44 o 
  -2   8   8       12.56       12.76      2.39 o 
  -1   8   8       68.90       82.53      5.27 o 
   0   8   8      111.25      129.03      3.65 o 
   1   8   8      302.20      292.84     10.27 o 
   2   8   8      443.16      432.03     20.29 o 
   3   8   8        6.14        5.11      6.12 o 
   4   8   8      137.78      134.63      3.79 o 
   5   8   8       43.20       41.40      3.45 o 
   6   8   8      162.40      149.54      3.72 o 
   7   8   8       39.06       37.83      3.24 o 
   8   8   8       17.06       15.97      3.12 o 
   9   8   8       47.87       42.34      4.25 o 
  10   8   8       13.36       17.31      3.79 o 
  -4   9   8        5.91        7.44      3.19 o 
  -3   9   8       10.56       10.63      2.95 o 
  -2   9   8        1.77        4.45      2.81 o 
  -1   9   8       82.12       80.49      8.31 o 
   0   9   8      197.20      184.01      3.69 o 
   1   9   8      186.34      185.03      3.74 o 
   2   9   8       86.11       97.82      3.58 o 
   3   9   8       35.14       31.66      3.36 o 
   4   9   8        0.99        1.26      3.22 o 
   5   9   8       20.58       23.46      5.63 o 
   6   9   8       20.68       19.35      5.38 o 
   7   9   8        4.08       -0.65      5.17 o 
   8   9   8       13.01       15.96      6.20 o 
   9   9   8      116.66      115.88      6.37 o 
  10   9   8       68.32       54.84      5.05 o 
  -3  10   8       12.43       15.19      2.89 o 
  -2  10   8       12.44        6.98      2.94 o 
  -1  10   8       59.25       63.73      3.00 o 
   0  10   8       34.67       35.85      3.33 o 
   1  10   8      105.04      111.09      8.88 o 
   2  10   8      118.15      105.37      6.84 o 
   3  10   8       61.93       61.48      2.87 o 
   4  10   8        0.61       -5.28      5.28 o 
   5  10   8       12.85       15.09      5.19 o 
   6  10   8       74.33       73.17      4.76 o 
   7  10   8        5.84       15.76      6.04 o 
   8  10   8       33.02       25.58      5.97 o 
   9  10   8        9.33        3.57      5.57 o 
  -2  11   8        1.04       -0.07      3.20 o 
  -1  11   8        3.97       10.61      6.21 o 
   0  11   8      174.74      164.71      6.14 o 
   1  11   8       50.88       44.51      6.32 o 
   2  11   8       19.29       21.91      3.21 o 
   3  11   8        0.16       -4.40      4.40 o 
   4  11   8       23.37       13.61      6.24 o 
   5  11   8       22.19       35.38      6.16 o 
   6  11   8      247.68      231.13      5.26 o 
   7  11   8       59.09       56.16      6.03 o 
   8  11   8       18.73       12.89      5.61 o 
   0  12   8       13.86       17.52      9.94 o 
   1  12   8       13.80        8.73      3.51 o 
   2  12   8        3.36        7.50      5.54 o 
   3  12   8       13.14       10.25      5.75 o 
   4  12   8       64.84       53.86      6.03 o 
   5  12   8       40.95       46.84      5.93 o 
   6  12   8       11.14        6.94      5.75 o 
   7  12   8       52.60       49.28      6.84 o 
   1  -6   9       17.78       12.47      4.13 o 
   2  -6   9        0.19       -2.81      4.08 o 
   3  -6   9        7.05        8.43      3.20 o 
  -2  -5   9       74.84       87.09      3.72 o 
  -1  -5   9       40.51       34.25      6.59 o 
   0  -5   9        5.27        2.42      3.42 o 
   1  -5   9       41.21       36.98      3.09 o 
   2  -5   9       12.26       13.85      3.50 o 
   3  -5   9        1.85       -3.03      3.46 o 
   4  -5   9       36.25       31.28      3.52 o 
   5  -5   9       47.64       45.74      3.53 o 
   6  -5   9       20.25       21.86      4.05 o 
  -3  -4   9        4.44        3.67      4.15 o 
  -2  -4   9       11.61        7.32      3.42 o 
  -1  -4   9       50.84       47.55      6.57 o 
   0  -4   9       42.89       53.73      2.99 o 
   1  -4   9        4.43        6.08      3.62 o 
   2  -4   9       17.46       17.92      3.64 o 
   3  -4   9       70.72       65.32      4.18 o 
   4  -4   9      120.10      119.35      8.30 o 
   5  -4   9        2.08        0.86      3.49 o 
   6  -4   9        5.48        1.31      3.45 o 
   7  -4   9        8.32        0.34      4.40 o 
  -4  -3   9       31.03       27.89      4.18 o 
  -3  -3   9       23.43       38.50      3.56 o 
  -2  -3   9       17.93       18.26      3.09 o 
  -1  -3   9       11.47       31.31      4.66 o 
   0  -3   9      117.57      108.66      5.82 o 
   1  -3   9       53.94       46.88      3.49 o 
   2  -3   9       84.90       92.74      7.15 o 
   3  -3   9        4.35        2.37      2.37 o 
   4  -3   9       10.85        6.69      3.00 o 
   5  -3   9      118.25      110.64      5.67 o 
   6  -3   9       30.56       34.95      4.08 o 
   7  -3   9       57.23       53.66      5.98 o 
   8  -3   9        1.73        2.35      3.73 o 
  -4  -2   9      198.61      194.10     14.20 o 
  -3  -2   9        4.72       10.04      9.66 o 
  -2  -2   9        0.45       -2.18      3.69 o 
  -1  -2   9      140.83      121.42      3.35 o 
   0  -2   9       86.61       77.44      3.39 o 
   1  -2   9        9.63       20.54      3.18 o 
   2  -2   9        0.42       -1.10      3.70 o 
   3  -2   9       76.86       67.07      3.36 o 
   4  -2   9        1.76        2.99      3.23 o 
   5  -2   9       91.35       99.52      3.41 o 
   6  -2   9       72.61       66.26      3.46 o 
   7  -2   9       31.23       27.45      4.05 o 
   8  -2   9       17.17       19.72      4.03 o 
   9  -2   9       15.11       16.79      8.37 o 
  -5  -1   9       10.79       14.93      4.20 o 
  -4  -1   9        8.67       10.07      3.58 o 
  -3  -1   9      124.76      112.73      4.38 o 
  -2  -1   9       79.69       68.72      4.01 o 
  -1  -1   9      275.50      318.90      3.55 o 
   0  -1   9       70.42       81.22      2.82 o 
   1  -1   9        0.20        2.60      5.51 o 
   2  -1   9       25.50       29.58      3.42 o 
   3  -1   9       92.33      103.80      3.68 o 
   4  -1   9       71.01       84.16      3.50 o 
   5  -1   9       15.67       12.04      3.20 o 
   6  -1   9       26.73       24.93      5.41 o 
   7  -1   9       94.12      106.90     10.18 o 
   8  -1   9       97.50       98.86      5.71 o 
   9  -1   9        1.02        1.46      7.73 o 
  -5   0   9        5.31       -0.96      3.80 o 
  -4   0   9       15.19        8.96      4.53 o 
  -3   0   9      131.23      155.35     10.45 o 
  -2   0   9      127.56      152.04      3.66 o 
  -1   0   9      301.78      278.58     13.05 o 
   0   0   9      308.48      267.91      5.04 o 
   1   0   9       23.74       28.41      4.92 o 
   2   0   9        8.73        3.29      4.76 o 
   3   0   9        9.84        5.27      4.16 o 
   4   0   9      104.46       96.49      4.02 o 
   5   0   9       83.68       92.51      3.85 o 
   6   0   9       48.92       54.33      4.21 o 
   7   0   9       33.46       29.04      3.78 o 
   8   0   9       44.34       44.98      4.54 o 
   9   0   9       45.34       51.73      7.55 o 
  -5   1   9       17.55       19.64      2.80 o 
  -4   1   9       17.69       30.51      3.17 o 
  -3   1   9       54.71       48.37      3.18 o 
  -2   1   9       44.68       28.11      5.17 o 
  -1   1   9      105.85      115.67      3.23 o 
   0   1   9      554.07      658.41      4.98 o 
   1   1   9      117.40      126.58      3.85 o 
   2   1   9       53.99       70.50      3.77 o 
   3   1   9       56.79       58.23      5.51 o 
   4   1   9      105.51      135.14      3.89 o 
   5   1   9       31.00       18.84      3.67 o 
   6   1   9       39.01       43.79      8.15 o 
   7   1   9       16.54       18.18      3.55 o 
   8   1   9       72.64       70.81      3.98 o 
   9   1   9       12.34        9.86      3.79 o 
  10   1   9       10.42       11.83      6.20 o 
  -5   2   9       20.51       18.60      4.98 o 
  -4   2   9        0.13       -3.68      3.68 o 
  -3   2   9       60.93       54.07      6.34 o 
  -2   2   9      209.88      242.77      7.34 o 
  -1   2   9       39.05       37.28      3.06 o 
   0   2   9       99.63       76.22      2.78 o 
   1   2   9       85.41       71.81      5.43 o 
   2   2   9       18.85       27.40      3.65 o 
   3   2   9      124.10      152.16      6.01 o 
   4   2   9      432.13      458.90     11.12 o 
   5   2   9       22.91       19.69      4.01 o 
   6   2   9        5.10        1.26      3.75 o 
   7   2   9        1.36        0.36      2.79 o 
   8   2   9       44.68       43.71      3.63 o 
   9   2   9       99.81       97.20      4.39 o 
  10   2   9       53.13       51.28      3.75 o 
  11   2   9        8.43        5.30      4.35 o 
  -5   3   9       40.23       43.06      3.61 o 
  -4   3   9       28.02       32.99      3.74 o 
  -3   3   9        9.98       15.36      3.08 o 
  -2   3   9      103.06       77.58      2.82 o 
  -1   3   9       49.55       43.65      4.08 o 
   0   3   9       74.13       92.66      3.79 o 
   1   3   9       54.42       61.99      3.78 o 
   2   3   9      129.77      148.33      3.99 o 
   3   3   9      109.23      106.14      4.34 o 
   4   3   9      262.26      299.08      4.45 o 
   5   3   9       95.31      103.77      4.34 o 
   6   3   9        3.32        6.67      4.16 o 
   7   3   9        6.09        0.45      4.95 o 
   8   3   9       25.85       28.01      3.64 o 
   9   3   9      282.74      280.18      6.03 o 
  10   3   9       13.41       10.46      5.39 o 
  11   3   9        0.40       -0.59      5.97 o 
  -5   4   9       22.38       25.89      3.56 o 
  -4   4   9       26.02       35.37      5.72 o 
  -3   4   9       17.77        7.63      3.03 o 
  -2   4   9       55.78       50.45      3.30 o 
  -1   4   9       69.65       97.20      3.18 o 
   0   4   9      193.91      230.07      4.08 o 
   1   4   9      274.11      250.08      4.26 o 
   2   4   9        9.42       11.14      3.24 o 
   3   4   9       49.33       71.90      3.71 o 
   4   4   9       23.86       35.55      4.62 o 
   5   4   9      120.36      125.74      4.96 o 
   6   4   9      112.28      116.74      4.88 o 
   7   4   9      111.94      120.27      4.74 o 
   8   4   9        0.47        0.56      3.10 o 
   9   4   9        0.09        4.44      4.29 o 
  10   4   9      105.16      106.12      5.20 o 
  11   4   9       14.43       14.82      4.88 o 
  -5   5   9       36.47       30.81      3.43 o 
  -4   5   9       21.39       30.46      8.51 o 
  -3   5   9       26.90       33.74      2.98 o 
  -2   5   9      127.76      126.61      3.12 o 
  -1   5   9       84.13       66.24      3.48 o 
   0   5   9       27.22       30.44      3.09 o 
   1   5   9      256.76      288.04      9.38 o 
   2   5   9      243.66      267.79      3.83 o 
   3   5   9       14.91       15.81      4.52 o 
   4   5   9        3.85       10.54      4.30 o 
   5   5   9       66.90       80.01      4.71 o 
   6   5   9      246.97      264.01      5.44 o 
   7   5   9       70.86       75.54      4.27 o 
   8   5   9       36.37       37.44      3.56 o 
   9   5   9        0.87        1.11      3.95 o 
  10   5   9       15.14       16.25      4.45 o 
  11   5   9       16.65       11.71      6.07 o 
  -5   6   9       10.22        5.20      3.67 o 
  -4   6   9       22.65       24.69      3.49 o 
  -3   6   9       40.53       38.82      3.40 o 
  -2   6   9      164.98      132.12      9.21 o 
  -1   6   9      182.95      184.40      3.06 o 
   0   6   9       76.65      104.15      8.12 o 
   1   6   9        1.01       -2.27      2.98 o 
   2   6   9      128.57      119.96      4.86 o 
   3   6   9      201.21      191.19      4.10 o 
   4   6   9       50.29       62.63      4.62 o 
   5   6   9       33.02       33.29      4.35 o 
   6   6   9       38.70       34.28      3.49 o 
   7   6   9      132.17      132.16      6.11 o 
   8   6   9       50.38       50.24      3.66 o 
   9   6   9       13.21       11.92      4.19 o 
  10   6   9       12.05       11.40      3.89 o 
  11   6   9       26.66       26.85      5.29 o 
  -4   7   9        8.00       12.12      6.71 o 
  -3   7   9       36.62       36.23      3.57 o 
  -2   7   9      147.57      167.50      7.17 o 
  -1   7   9       70.88       77.32      3.41 o 
   0   7   9        4.12        2.54      3.58 o 
   1   7   9       27.14       28.14      3.25 o 
   2   7   9      211.00      252.17      5.20 o 
   3   7   9      494.80      559.33      6.23 o 
   4   7   9       53.00       49.67      3.25 o 
   5   7   9        9.82       10.82      3.36 o 
   6   7   9       35.41       37.99      3.30 o 
   7   7   9       56.54       54.37      3.37 o 
   8   7   9       70.07       75.03      3.55 o 
   9   7   9       30.94       29.97      4.24 o 
  10   7   9       23.58       19.89      3.63 o 
  -4   8   9        8.62        8.64      3.02 o 
  -3   8   9       17.93       22.30      2.93 o 
  -2   8   9        0.26        1.11      2.57 o 
  -1   8   9       31.10       23.04      3.43 o 
   0   8   9       81.72       97.63      3.32 o 
   1   8   9       81.44       88.93      4.38 o 
   2   8   9      184.44      179.13      5.58 o 
   3   8   9      255.89      249.34      4.01 o 
   4   8   9      114.78      118.35      3.65 o 
   5   8   9        0.27       -1.07      3.20 o 
   6   8   9       12.52       11.78      3.17 o 
   7   8   9       10.01       10.42      2.65 o 
   8   8   9       60.01       53.78      4.18 o 
   9   8   9       18.15       11.32      5.06 o 
  10   8   9        0.46        0.29      3.46 o 
  -3   9   9        3.17        6.04      2.95 o 
  -2   9   9       15.80       17.04      4.14 o 
  -1   9   9       15.46       25.51      2.59 o 
   0   9   9       39.98       40.65      5.61 o 
   1   9   9       40.46       35.72      3.17 o 
   2   9   9       60.79       66.22      6.04 o 
   3   9   9      358.99      386.93      6.16 o 
   4   9   9      118.40      126.06      3.88 o 
   5   9   9       12.58        6.96      4.69 o 
   6   9   9        1.26        1.41      3.02 o 
   7   9   9        1.89        3.92      3.73 o 
   8   9   9       14.93       14.34      3.67 o 
   9   9   9       42.71       50.83      4.84 o 
  10   9   9       25.45       23.12      4.18 o 
  -2  10   9       12.51       11.86      4.29 o 
  -1  10   9       20.97       15.70      2.60 o 
   0  10   9       20.75       20.39      2.86 o 
   1  10   9      123.85      135.67      3.59 o 
   2  10   9       15.13       18.35      2.86 o 
   3  10   9       46.39       46.79      3.11 o 
   4  10   9       70.86       59.18      3.21 o 
   5  10   9       71.86       84.16      3.94 o 
   6  10   9        5.07        5.26      3.70 o 
   7  10   9        1.34        7.44      3.58 o 
   8  10   9       66.28       62.01      3.83 o 
   9  10   9       20.83       18.87      4.17 o 
  -1  11   9       26.72       23.02      2.87 o 
   0  11   9       64.30       62.19      3.76 o 
   1  11   9       49.98       38.12      3.15 o 
   2  11   9       52.83       52.61      2.96 o 
   3  11   9        3.37        3.57      5.32 o 
   4  11   9        6.23       10.43      3.14 o 
   5  11   9        2.75        4.84      3.08 o 
   6  11   9      197.90      155.28      6.62 o 
   7  11   9       27.01       16.27      5.84 o 
   8  11   9        6.31       17.17      6.71 o 
   1  12   9      108.81      116.29      4.49 o 
   2  12   9       60.91       60.32      3.73 o 
   3  12   9        0.63        0.20      2.72 o 
   4  12   9        1.60        1.33      2.72 o 
   5  12   9        6.58        7.12      5.61 o 
   6  12   9       45.89       59.87      6.97 o 
   2  -5  10       22.77       20.91      4.12 o 
   3  -5  10       61.84       67.33      7.24 o 
  -1  -4  10       11.37        9.87      8.09 o 
   0  -4  10        3.46       -0.30      3.92 o 
   1  -4  10       13.34       10.89      3.52 o 
   2  -4  10       22.66       23.21      4.07 o 
   3  -4  10       38.78       33.63      3.60 o 
   4  -4  10       73.34       63.21      3.66 o 
   5  -4  10        7.55        2.68      3.40 o 
   6  -4  10        0.19        5.12      3.97 o 
  -2  -3  10       29.99       18.16      5.91 o 
  -1  -3  10        5.99       11.23      6.79 o 
   0  -3  10       27.59       43.38      3.59 o 
   1  -3  10       16.00       13.83      3.60 o 
   2  -3  10       30.56       21.22      3.66 o 
   3  -3  10        0.62        6.93      3.57 o 
   4  -3  10      129.50      149.11     10.50 o 
   5  -3  10        3.19        4.44      3.48 o 
   6  -3  10        0.18        2.97      3.40 o 
   7  -3  10       29.77       25.49      4.13 o 
  -3  -2  10        4.07       10.42      3.18 o 
  -2  -2  10        6.65       16.04      4.10 o 
  -1  -2  10       19.17       18.51      6.09 o 
   0  -2  10       91.63       88.10      8.87 o 
   1  -2  10      238.20      247.58      8.76 o 
   2  -2  10       87.31       97.42      3.24 o 
   3  -2  10       52.50       40.09      4.74 o 
   4  -2  10       63.15       69.91      3.71 o 
   5  -2  10      191.87      191.45     10.71 o 
   6  -2  10       64.80       65.32      3.82 o 
   7  -2  10        7.95        8.77      3.85 o 
   8  -2  10        1.18       -1.77      3.42 o 
  -3  -1  10       92.16       99.04      9.35 o 
  -2  -1  10       22.95       11.28      3.68 o 
  -1  -1  10       82.81       74.21      7.76 o 
   0  -1  10      124.60      141.15      3.43 o 
   1  -1  10      168.83      185.74      3.65 o 
   2  -1  10       39.89       31.63      8.86 o 
   3  -1  10        1.64       -1.38      3.10 o 
   4  -1  10        5.45        2.96      3.04 o 
   5  -1  10       13.27       20.00      3.07 o 
   6  -1  10       22.40       22.02      6.24 o 
   7  -1  10       36.23       35.87      4.90 o 
   8  -1  10       44.57       44.95      3.93 o 
   9  -1  10        6.79        3.59      7.77 o 
  -4   0  10        0.73       -3.40      3.40 o 
  -3   0  10       42.60       29.38      4.66 o 
  -2   0  10       62.21       74.66      6.37 o 
  -1   0  10       88.31      100.44      2.55 o 
   0   0  10       17.07       18.91      3.20 o 
   1   0  10      156.76      134.87      4.50 o 
   2   0  10      457.57      477.58      5.34 o 
   3   0  10        5.62       11.10      3.21 o 
   4   0  10       36.71       33.37      3.26 o 
   5   0  10        1.95        3.36      3.09 o 
   6   0  10      116.02      118.30      3.51 o 
   7   0  10       15.46       21.07      4.11 o 
   8   0  10       21.89       27.07      5.40 o 
   9   0  10       12.70       13.98      5.68 o 
  -4   1  10       21.97       24.91      3.51 o 
  -3   1  10       19.97       33.96      3.68 o 
  -2   1  10        3.47        2.86      9.53 o 
  -1   1  10       71.79       49.51      3.26 o 
   0   1  10      211.63      204.13      6.90 o 
   1   1  10       39.25       52.48      3.45 o 
   2   1  10      137.29      158.98      7.45 o 
   3   1  10      107.00       94.33      3.59 o 
   4   1  10        0.20       -1.35      3.22 o 
   5   1  10       28.88       34.74      3.34 o 
   6   1  10       72.40       78.81      3.39 o 
   7   1  10       14.10        9.88      4.82 o 
   8   1  10        1.74        1.84      3.85 o 
   9   1  10       16.42       16.71      4.28 o 
  10   1  10        5.44        4.87      4.51 o 
  -4   2  10        5.45        4.36      4.57 o 
  -3   2  10       62.81       55.40      3.76 o 
  -2   2  10        9.75        9.36      2.33 o 
  -1   2  10       13.08       19.45      3.18 o 
   0   2  10       84.65       97.54      3.50 o 
   1   2  10       32.41       23.75      2.90 o 
   2   2  10      147.06      134.76      9.93 o 
   3   2  10      265.97      304.99      5.81 o 
   4   2  10       60.83       74.84      7.50 o 
   5   2  10        3.27        4.28      3.21 o 
   6   2  10       65.53       48.11      3.41 o 
   7   2  10       66.28       65.34      3.31 o 
   8   2  10        0.67        0.68      3.98 o 
   9   2  10        0.62        0.64      3.88 o 
  10   2  10       23.91       21.50      3.64 o 
  -4   3  10        0.57       -3.50      3.50 o 
  -3   3  10       10.98       22.34      5.54 o 
  -2   3  10       73.05       83.57      5.00 o 
  -1   3  10       47.23       52.75      3.28 o 
   0   3  10       98.66       74.44      3.38 o 
   1   3  10       40.56       42.62      2.99 o 
   2   3  10       14.61       27.04      3.48 o 
   3   3  10      121.65      120.93      3.79 o 
   4   3  10      201.92      184.00      3.43 o 
   5   3  10       81.06       78.23      5.55 o 
   6   3  10        0.15        1.77      2.80 o 
   7   3  10        1.77      -23.78     36.66 o 
   8   3  10       13.57       16.35      3.36 o 
   9   3  10       73.35       71.04      4.31 o 
  10   3  10       18.01       17.56      4.85 o 
  -4   4  10       11.21       14.53      3.51 o 
  -3   4  10        2.42        6.21      4.45 o 
  -2   4  10        7.06        3.15      2.94 o 
  -1   4  10      118.72      111.76      3.45 o 
   0   4  10      180.25      207.72      6.06 o 
   1   4  10      110.93      125.50      4.16 o 
   2   4  10        0.58       -0.97      2.69 o 
   3   4  10      189.08      187.70      5.98 o 
   4   4  10       53.63       64.23      3.60 o 
   5   4  10       18.87       25.00      7.68 o 
   6   4  10        2.13        2.56      3.99 o 
   7   4  10      113.92      100.75      4.48 o 
   8   4  10       16.31       15.02      3.80 o 
   9   4  10       11.80       13.06      4.59 o 
  10   4  10       28.46       28.54      4.52 o 
  -4   5  10        0.30        1.31      2.66 o 
  -3   5  10       11.29        7.09      5.31 o 
  -2   5  10        1.28        4.46      3.15 o 
  -1   5  10       86.27       90.96      6.75 o 
   0   5  10      190.31      156.76      9.40 o 
   1   5  10      610.34      578.87      7.83 o 
   2   5  10       26.49       45.11      3.04 o 
   3   5  10       98.45       81.74      3.18 o 
   4   5  10       53.22       60.21      3.14 o 
   5   5  10       93.86       85.26      4.58 o 
   6   5  10       89.23       87.64      4.53 o 
   7   5  10       32.76       37.39      4.19 o 
   8   5  10       38.37       38.40      3.18 o 
   9   5  10       10.51       11.04      3.70 o 
  10   5  10       17.50       18.37      4.05 o 
  -4   6  10       11.01       16.52      6.53 o 
  -3   6  10        3.34        4.96      3.44 o 
  -2   6  10       18.56        9.26      3.25 o 
  -1   6  10       74.82       65.60      3.15 o 
   0   6  10      161.44      157.63      3.83 o 
   1   6  10       18.63       26.31      2.92 o 
   2   6  10      158.68      150.76      4.00 o 
   3   6  10        9.00        5.78      2.92 o 
   4   6  10      144.68      139.26      4.72 o 
   5   6  10       99.42      119.05      4.54 o 
   6   6  10       13.67       15.15      4.00 o 
   7   6  10        0.13       -2.99      3.13 o 
   8   6  10       36.01       30.64      3.15 o 
   9   6  10       14.17       12.80      4.13 o 
  10   6  10        0.95        0.92      3.49 o 
  -3   7  10        5.56        2.33      4.33 o 
  -2   7  10       85.37       96.40      9.70 o 
  -1   7  10        8.16       11.80      3.43 o 
   0   7  10       33.11       35.37      7.42 o 
   1   7  10       14.10       15.45      2.44 o 
   2   7  10      121.17      114.27      3.21 o 
   3   7  10      115.74      137.45      4.57 o 
   4   7  10      150.62      169.82      4.74 o 
   5   7  10      197.79      201.90      4.87 o 
   6   7  10        0.54       -0.20      4.19 o 
   7   7  10        0.15       -1.44      3.34 o 
   8   7  10        5.82        9.71      5.11 o 
   9   7  10       25.25       19.69      3.69 o 
  10   7  10        6.57        7.49      4.23 o 
  -3   8  10        2.17        1.37      3.74 o 
  -2   8  10        0.17        4.19      3.40 o 
  -1   8  10       54.69       50.69      5.69 o 
   0   8  10        6.76        8.25      2.33 o 
   1   8  10        6.74       12.82      4.19 o 
   2   8  10       66.68       75.51      3.16 o 
   3   8  10      134.10      124.78      4.50 o 
   4   8  10      146.20      127.31      3.61 o 
   5   8  10      232.11      230.77      6.98 o 
   6   8  10       25.68       29.30      3.18 o 
   7   8  10       23.57       27.31      3.24 o 
   8   8  10        7.05       12.26      6.27 o 
   9   8  10       25.96       24.64      4.00 o 
  10   8  10        5.86        5.78      4.65 o 
  -2   9  10        6.51        6.83      2.85 o 
  -1   9  10       10.21        9.62      2.58 o 
   0   9  10       59.56       66.58      3.02 o 
   1   9  10        0.24       -2.89      2.89 o 
   2   9  10       39.42       32.23      3.09 o 
   3   9  10      144.97      154.93      3.49 o 
   4   9  10       51.60       57.87      4.56 o 
   5   9  10       98.58       91.07      3.36 o 
   6   9  10       69.45       60.99      3.90 o 
   7   9  10        2.17       -3.35      3.70 o 
   8   9  10        0.10       -3.07      5.14 o 
   9   9  10       30.43       36.01     10.62 o 
  -1  10  10        0.78       -2.46      2.85 o 
   0  10  10       63.22       61.33      2.75 o 
   1  10  10       17.77       13.60     15.53 o 
   2  10  10        1.59        2.39      3.09 o 
   3  10  10       65.45       72.48      4.98 o 
   4  10  10       94.26       82.12      7.15 o 
   5  10  10       71.54       66.36      6.34 o 
   6  10  10       19.13       24.87      7.18 o 
   7  10  10        6.63        5.05      3.62 o 
   8  10  10        3.86        3.15      3.51 o 
   9  10  10       27.40       28.22      5.09 o 
   0  11  10       11.55        6.91      3.27 o 
   1  11  10       25.89       24.55      3.55 o 
   2  11  10       17.01       10.47      4.94 o 
   3  11  10       29.97       32.65      2.59 o 
   4  11  10       25.65       35.21      4.21 o 
   5  11  10       14.36       19.12      4.98 o 
   6  11  10       50.88       42.77      5.19 o 
   7  11  10        3.55        3.89      3.45 o 
   2  12  10       22.22       20.50      6.88 o 
   3  12  10       26.09       33.03      9.47 o 
   4  12  10       27.75       27.01      4.09 o 
   5  12  10        0.59       -0.59      4.13 o 
   6  12  10       39.95       27.31      4.30 o 
   0  -3  11       16.83       16.01      4.14 o 
   1  -3  11        1.62       -0.23      3.39 o 
   2  -3  11       18.78       21.01      4.83 o 
   3  -3  11       48.22       36.01      3.30 o 
   4  -3  11       52.16       42.80      3.60 o 
   5  -3  11        0.48        0.58     10.14 o 
  -1  -2  11       66.84       87.27     16.35 o 
   0  -2  11       54.30       57.86      5.69 o 
   1  -2  11       68.76       58.30      7.79 o 
   2  -2  11       69.14       59.78      9.19 o 
   3  -2  11       10.34       20.25      3.60 o 
   4  -2  11        0.14       -3.60      3.60 o 
   5  -2  11       23.89       19.57      4.69 o 
   6  -2  11        2.23        1.02      3.39 o 
   7  -2  11       25.44       26.13      4.59 o 
  -2  -1  11        9.90        6.76      4.17 o 
  -1  -1  11       49.74       39.66      3.58 o 
   0  -1  11       55.78       57.99      3.70 o 
   1  -1  11      109.99      122.58      6.17 o 
   2  -1  11      101.39      117.72      4.01 o 
   3  -1  11      121.67      116.45      7.70 o 
   4  -1  11        0.26       -3.68      3.68 o 
   5  -1  11        2.79        3.70      3.85 o 
   6  -1  11       14.02       14.26      3.58 o 
   7  -1  11       23.38       20.46      3.53 o 
   8  -1  11        8.56       10.29      4.36 o 
  -3   0  11       33.74       32.07      5.44 o 
  -2   0  11       39.31       39.55      3.04 o 
  -1   0  11       16.55       21.96      6.25 o 
   0   0  11        3.24        8.49      3.70 o 
   1   0  11       46.43       43.77      6.24 o 
   2   0  11      113.78       93.65      3.87 o 
   3   0  11      152.51      151.98      4.80 o 
   4   0  11      115.24      124.86      3.37 o 
   5   0  11        0.83       -3.73      3.73 o 
   6   0  11        1.52        0.30      3.89 o 
   7   0  11       13.26       11.02      4.64 o 
   8   0  11       67.02       56.05      4.00 o 
   9   0  11        0.25        1.93      5.20 o 
  -3   1  11        8.70       10.01      4.15 o 
  -2   1  11       66.94       75.26     11.61 o 
  -1   1  11       10.13        5.32      9.59 o 
   0   1  11        1.54       -1.92      6.33 o 
   1   1  11        0.35        1.85      2.88 o 
   2   1  11      133.97      142.00      6.36 o 
   3   1  11      163.26      172.01      3.63 o 
   4   1  11      108.81       94.03      6.03 o 
   5   1  11       29.28       25.86      3.10 o 
   6   1  11        3.41        3.01      3.33 o 
   7   1  11        4.41        8.44      4.34 o 
   8   1  11       19.59       19.37      3.76 o 
   9   1  11       16.80       15.40      3.70 o 
  -3   2  11        2.92       -0.78      2.95 o 
  -2   2  11       24.15       16.33      3.61 o 
  -1   2  11       29.14       26.80      3.77 o 
   0   2  11       12.86       20.81      4.19 o 
   1   2  11       42.91       47.55      2.36 o 
   2   2  11       26.59       25.34      5.77 o 
   3   2  11       60.59       49.92      3.52 o 
   4   2  11      119.74      129.88      6.92 o 
   5   2  11       38.03       39.80      3.36 o 
   6   2  11       59.97       64.98      3.28 o 
   7   2  11        3.25        4.45      3.60 o 
   8   2  11        8.84        4.63      3.92 o 
   9   2  11        4.61        5.01      4.07 o 
  -3   3  11        1.85        0.43      3.43 o 
  -2   3  11       38.39       38.66      3.65 o 
  -1   3  11       20.97       24.18      3.23 o 
   0   3  11       11.48       15.07      3.03 o 
   1   3  11       34.21       26.89      2.51 o 
   2   3  11      101.56       95.63      3.43 o 
   3   3  11       44.68       52.18      4.47 o 
   4   3  11      124.75      123.80      3.62 o 
   5   3  11       50.93       57.64      3.49 o 
   6   3  11        6.13        4.79      2.99 o 
   7   3  11        5.57        8.95      3.12 o 
   8   3  11        4.43        1.57      3.21 o 
   9   3  11       41.55       41.26      3.88 o 
  10   3  11       12.66       11.80      3.94 o 
  -3   4  11        1.02        0.57      3.67 o 
  -2   4  11        6.47       11.96      4.44 o 
  -1   4  11       18.21       18.69      2.94 o 
   0   4  11       41.24       47.35      9.40 o 
   1   4  11       92.92       91.98      3.40 o 
   2   4  11      172.51      175.41      3.73 o 
   3   4  11       80.85       67.49      5.64 o 
   4   4  11        1.16       -1.81      7.20 o 
   5   4  11       51.20       78.51     21.38 o 
   6   4  11       16.59       19.14      3.09 o 
   7   4  11       21.30       23.97      3.04 o 
   8   4  11        0.37       -1.73      3.24 o 
   9   4  11       92.12       84.51      4.42 o 
  10   4  11       17.28       18.36      4.85 o 
  -3   5  11       14.60       20.37      4.00 o 
  -2   5  11        1.35       -2.62      3.55 o 
  -1   5  11        1.95        2.96      5.65 o 
   0   5  11       10.69       16.76      2.60 o 
   1   5  11      411.99      403.01      8.51 o 
   2   5  11       92.16       68.51      3.83 o 
   3   5  11       51.80       54.95      4.52 o 
   4   5  11        0.29        2.94      3.04 o 
   5   5  11        6.30        6.92      3.09 o 
   6   5  11      105.30       92.93      4.34 o 
   7   5  11      104.90      105.66      4.40 o 
   8   5  11        4.89        5.31      3.66 o 
   9   5  11       15.76       12.87      4.01 o 
  10   5  11       45.64       45.78      4.49 o 
  -3   6  11       10.81       11.06      3.69 o 
  -2   6  11        3.87        4.70      7.09 o 
  -1   6  11       20.76       25.23      3.27 o 
   0   6  11        1.04        2.07      3.20 o 
   1   6  11       82.60       83.16      3.25 o 
   2   6  11      340.16      348.06      4.01 o 
   3   6  11       13.94       17.29      3.10 o 
   4   6  11        5.70        2.99      5.24 o 
   5   6  11       22.95       23.04      4.00 o 
   6   6  11      179.45      195.75      4.89 o 
   7   6  11       67.34       78.58      4.63 o 
   8   6  11        4.41        6.63      3.67 o 
   9   6  11        6.62        3.41      4.38 o 
  10   6  11        2.17        6.98      4.65 o 
  -2   7  11       43.03       36.58      3.53 o 
  -1   7  11       13.70        7.78      3.16 o 
   0   7  11        2.55        8.28      5.17 o 
   1   7  11        5.81        4.03      3.08 o 
   2   7  11       59.83       56.20      4.13 o 
   3   7  11      101.69       91.62     11.42 o 
   4   7  11      132.79      145.78      4.57 o 
   5   7  11       39.07       44.25      4.04 o 
   6   7  11       52.80       46.38      4.06 o 
   7   7  11      116.73      111.05      4.29 o 
   8   7  11        2.40        2.34      5.30 o 
   9   7  11        1.41        2.15      3.93 o 
  10   7  11        0.43        1.51      4.48 o 
  -2   8  11       56.74       41.05      3.90 o 
  -1   8  11       17.08       21.86      2.92 o 
   0   8  11        3.41        5.95      3.16 o 
   1   8  11        7.19        1.68      3.21 o 
   2   8  11       26.25       33.83      4.85 o 
   3   8  11       39.37       50.77      3.95 o 
   4   8  11       44.71       34.34      3.96 o 
   5   8  11      115.07      113.50      3.60 o 
   6   8  11       38.82       37.01      3.88 o 
   7   8  11       64.93       68.44      6.68 o 
   8   8  11       33.03       31.85      3.68 o 
   9   8  11        0.67        2.80      6.90 o 
  -1   9  11       17.11       16.52      6.63 o 
   0   9  11        0.80        1.44      3.96 o 
   1   9  11        9.38        5.62      2.60 o 
   2   9  11       70.45       73.97      4.96 o 
   3   9  11       10.41       10.60     12.67 o 
   4   9  11        1.24        1.35      2.81 o 
   5   9  11       48.95       74.10      3.83 o 
   6   9  11       78.18       69.88      3.86 o 
   7   9  11       50.97       41.90      8.04 o 
   8   9  11       42.27       37.41      3.67 o 
   9   9  11        3.91        7.37      4.15 o 
   0  10  11        9.10        6.08      3.53 o 
   1  10  11        3.48        2.50      2.30 o 
   2  10  11       16.44       14.80      2.55 o 
   3  10  11       42.43       47.57      4.30 o 
   4  10  11        8.61       12.31      3.59 o 
   5  10  11       13.87       16.03      6.41 o 
   6  10  11       39.20       29.32      3.64 o 
   7  10  11       23.38       22.89      4.19 o 
   8  10  11       15.80       12.94      4.25 o 
   1  11  11        3.43        1.21      3.24 o 
   2  11  11        3.53        9.32      3.77 o 
   3  11  11        7.50        2.70      3.50 o 
   4  11  11       36.15       31.10      4.93 o 
   5  11  11       41.30       34.63     10.70 o 
   6  11  11       22.21       24.62     12.61 o 
   7  11  11        0.34        0.37      4.35 o 
   2  -2  12       31.82       24.98      7.05 o 
   3  -2  12        3.82       -0.46      6.26 o 
   4  -2  12       68.80       65.06      4.32 o 
   0  -1  12       30.30       24.61      4.18 o 
   1  -1  12       91.71       84.65      3.72 o 
   2  -1  12       33.46       44.10      8.53 o 
   3  -1  12       10.65        8.59      4.22 o 
   4  -1  12        0.81       -1.32      2.72 o 
   5  -1  12      159.03      124.91      3.94 o 
   6  -1  12       64.78       63.27      6.23 o 
  -1   0  12        2.63       -0.70      7.35 o 
   0   0  12       20.38       22.10      3.03 o 
   1   0  12       29.71       36.33      3.62 o 
   2   0  12        3.30       -1.93      4.45 o 
   3   0  12       34.33       32.82      3.63 o 
   4   0  12       50.65       56.13      3.70 o 
   5   0  12       57.23       65.12      9.95 o 
   6   0  12       52.27       50.13      3.68 o 
   7   0  12        1.90        0.81      3.37 o 
  -1   1  12       10.44       11.19      3.45 o 
   0   1  12       20.76       29.94      3.56 o 
   1   1  12        0.15       -2.66      3.57 o 
   2   1  12       24.93       23.57      2.95 o 
   3   1  12       22.61       28.14      3.72 o 
   4   1  12       35.65       43.28      3.79 o 
   5   1  12       46.00       39.65      3.90 o 
   6   1  12       80.79       83.41      3.80 o 
   7   1  12       14.16       16.46      3.50 o 
   8   1  12        2.12        1.90      3.67 o 
  -2   2  12       13.12       23.39      4.12 o 
  -1   2  12        1.51        0.17      5.56 o 
   0   2  12       49.17       38.37      6.47 o 
   1   2  12       18.07       17.96      4.36 o 
   2   2  12        0.21        6.04      3.61 o 
   3   2  12       68.45       67.51      3.82 o 
   4   2  12       37.01       31.98      3.70 o 
   5   2  12       34.23       45.68      4.21 o 
   6   2  12       65.01       84.54      3.86 o 
   7   2  12       23.42       26.70      3.58 o 
   8   2  12        2.53       -0.99      3.39 o 
   9   2  12        2.79        1.01      3.87 o 
  -2   3  12       43.82       29.85     10.96 o 
  -1   3  12        1.44        7.66      3.45 o 
   0   3  12       10.28       14.24      3.61 o 
   1   3  12       40.64       41.07      3.71 o 
   2   3  12        4.43        1.88      5.34 o 
   3   3  12       78.83       79.14      2.96 o 
   4   3  12      158.47      160.66      3.25 o 
   5   3  12        5.65        5.01      3.76 o 
   6   3  12        6.23        8.57      3.60 o 
   7   3  12       29.14       29.73      3.32 o 
   8   3  12        8.78       11.71      6.35 o 
   9   3  12        3.57        2.27      5.67 o 
  -2   4  12       81.34       99.69      4.40 o 
  -1   4  12       12.82       19.84      4.67 o 
   0   4  12        0.13        2.37      3.56 o 
   1   4  12        7.69        7.01      4.61 o 
   2   4  12       12.87       29.64      3.73 o 
   3   4  12       79.17       74.71      3.21 o 
   4   4  12      234.86      213.43      4.73 o 
   5   4  12       72.15      118.93      8.98 o 
   6   4  12        3.49        3.79      3.22 o 
   7   4  12        0.22        0.36      3.49 o 
   8   4  12       17.45       17.26      3.70 o 
   9   4  12       57.88       46.95      4.01 o 
  -2   5  12        2.81        8.40      5.05 o 
  -1   5  12       16.00       17.19      3.24 o 
   0   5  12       37.86       37.06      3.76 o 
   1   5  12       47.86       60.99      5.77 o 
   2   5  12        0.97       -2.12      3.17 o 
   3   5  12       41.96       36.73      3.93 o 
   4   5  12      111.89      113.87     16.33 o 
   5   5  12       68.60       68.38      7.41 o 
   6   5  12        9.12       14.99      3.25 o 
   7   5  12       25.42       17.62      3.35 o 
   8   5  12       21.30       24.53      3.55 o 
   9   5  12        5.04        7.35      3.51 o 
  -1   6  12        3.91       -0.98      8.31 o 
   0   6  12       17.01       11.08      6.90 o 
   1   6  12       98.43       87.70      9.81 o 
   2   6  12       41.28       40.90     10.31 o 
   3   6  12       28.23       18.91      3.28 o 
   4   6  12       28.22       33.04      3.99 o 
   5   6  12       88.21       71.57      3.61 o 
   6   6  12       89.43       82.33      5.52 o 
   7   6  12       46.07       49.07      4.92 o 
   8   6  12       62.63       64.02      3.86 o 
   9   6  12        0.60        0.97      3.46 o 
  -1   7  12       12.45       17.00      3.55 o 
   0   7  12       18.75       16.33      2.93 o 
   1   7  12        0.46       -0.66      3.15 o 
   2   7  12       39.12       45.05      3.36 o 
   3   7  12       16.68       12.25      2.72 o 
   4   7  12        7.58        6.45      2.65 o 
   5   7  12       31.13       29.53      3.40 o 
   6   7  12       54.23       68.78      5.01 o 
   7   7  12       44.48       40.07      3.80 o 
   8   7  12       50.95       50.57      3.76 o 
   9   7  12       33.52       28.18      4.32 o 
   0   8  12        3.72        3.68      2.66 o 
   1   8  12        0.28       -0.46      4.20 o 
   2   8  12        0.13        2.42      3.11 o 
   3   8  12       84.22       83.62     17.28 o 
   4   8  12       48.21       56.88      3.47 o 
   5   8  12       22.58       19.93      3.39 o 
   6   8  12        0.29        1.28      6.96 o 
   7   8  12       21.40       23.09      3.08 o 
   8   8  12       64.49       59.92      3.79 o 
   9   8  12       63.69       51.86      4.40 o 
   0   9  12       25.17       20.21      3.78 o 
   1   9  12        7.07        5.68      4.33 o 
   2   9  12        2.14        5.74      4.06 o 
   3   9  12       26.13       22.81      3.00 o 
   4   9  12       33.91       29.19      3.22 o 
   5   9  12       14.46       10.10      5.21 o 
   6   9  12        6.13        5.44      3.53 o 
   7   9  12        2.49        1.60      3.46 o 
   8   9  12       34.75       27.76      7.45 o 
   2  10  12        0.14        0.04      2.70 o 
   3  10  12       10.55        0.07      2.47 o 
   4  10  12       12.76       12.42      5.62 o 
   5  10  12       17.04       14.61      3.58 o 
   6  10  12       17.19       13.04      3.51 o 
   7  10  12        8.31        6.01     11.30 o 
   4  11  12       13.78        9.30      4.14 o 
   2   0  13       15.52       14.92      3.34 o 
   3   0  13       10.94        9.23      3.26 o 
   4   0  13        0.44        1.77      3.46 o 
   5   0  13        3.80        8.00      4.05 o 
   1   1  13        0.19        8.70      4.89 o 
   2   1  13       31.12       24.30      3.87 o 
   3   1  13       13.84       15.62      2.94 o 
   4   1  13       15.87       18.32      3.47 o 
   5   1  13        3.72        4.83      2.85 o 
   6   1  13       13.10       13.25      4.15 o 
   0   2  13       18.37        9.83      4.17 o 
   1   2  13        7.31        6.50      3.47 o 
   2   2  13       15.27       16.25      2.99 o 
   3   2  13       42.08       51.87      3.14 o 
   4   2  13        4.96        6.07      5.59 o 
   5   2  13       19.85       15.28      5.14 o 
   6   2  13       27.38       22.61      3.56 o 
   7   2  13       19.07       22.10      3.82 o 
   0   3  13       42.08       47.05      4.21 o 
   1   3  13        0.23       -4.48      5.37 o 
   2   3  13        0.32        0.27      3.50 o 
   3   3  13       28.67       22.87      2.88 o 
   4   3  13       34.09       39.16      6.28 o 
   5   3  13       19.64       22.17      2.80 o 
   6   3  13       44.78       46.40      3.59 o 
   7   3  13       19.84       22.08      4.46 o 
   8   3  13        2.65        2.02      4.51 o 
   0   4  13       29.87       39.41      3.46 o 
   1   4  13        5.59       -0.53      2.77 o 
   2   4  13        3.15        7.90      3.51 o 
   3   4  13       24.63       30.35      3.66 o 
   4   4  13       39.63       43.44      3.26 o 
   5   4  13       49.09       43.18      7.89 o 
   6   4  13        8.90       12.94      7.63 o 
   7   4  13       13.39       13.60      3.48 o 
   8   4  13        4.55        4.76      3.78 o 
   0   5  13       24.58       30.52      6.42 o 
   1   5  13        9.01        4.15      3.61 o 
   2   5  13        0.12       -1.77      3.51 o 
   3   5  13       41.72       43.90      3.15 o 
   4   5  13       12.60        5.03      3.27 o 
   5   5  13       38.35       43.15      4.65 o 
   6   5  13       19.89       24.23      3.01 o 
   7   5  13       13.89        6.28      3.87 o 
   8   5  13        4.29        0.97      3.89 o 
   0   6  13       14.97        8.25      3.74 o 
   1   6  13       85.13       75.13      3.85 o 
   2   6  13        7.19       12.59      3.42 o 
   3   6  13        2.76        1.40      3.42 o 
   4   6  13       12.77       15.07      2.71 o 
   5   6  13        5.10       -2.03      3.38 o 
   6   6  13       55.35       47.96      3.59 o 
   7   6  13       51.11       36.44      4.28 o 
   8   6  13       28.32       26.67      5.93 o 
   1   7  13        7.31        4.39      2.83 o 
   2   7  13       59.62       62.68      7.00 o 
   3   7  13        7.97        7.94      3.42 o 
   4   7  13        0.14        3.09      3.46 o 
   5   7  13       27.32       28.85      6.83 o 
   6   7  13       57.80       58.78      3.20 o 
   7   7  13       28.81       31.15      3.59 o 
   8   7  13       11.43       13.33      4.20 o 
   1   8  13        0.96       -0.48      3.02 o 
   2   8  13       16.91       19.48      3.48 o 
   3   8  13       22.01       12.46      3.48 o 
   4   8  13        5.86        5.60      3.44 o 
   5   8  13       21.45       20.34      3.55 o 
   6   8  13        2.19       -4.52      4.52 o 
   7   8  13       21.07       13.38      3.91 o 
   2   9  13       38.99       37.35      3.81 o 
   3   9  13       31.37       26.70      9.38 o 
   4   9  13        1.18        4.74      3.59 o 
   5   9  13       16.72       11.28      3.87 o 
   6   9  13        6.30        5.51      3.55 o 
   3   3  14        7.86        0.57      4.09 o 
   4   3  14        7.36        7.43      4.31 o 
   5   3  14        3.24        6.53      7.36 o 
   3   4  14        0.70        6.87      4.06 o 
   4   4  14       22.37       24.68      3.93 o 
   5   4  14        7.94        6.14      4.09 o 
   6   4  14        4.56       -1.56      3.70 o 
   2   5  14       36.55       28.27      4.26 o 
   3   5  14       12.55       10.27      3.55 o 
   4   5  14        4.63        2.84      2.94 o 
   5   5  14       17.75       14.74      3.72 o 
   6   5  14        0.21       -1.92      4.16 o 
   3   6  14        9.21        5.40      4.07 o 
   4   6  14        0.20        0.78      3.49 o 
   5   6  14        0.58       -2.05      3.69 o 
   6   6  14       10.88       11.62      3.37 o 
   3   7  14        0.26       -3.05      3.05 o 
   4   7  14        0.12       -2.01      3.72 o 
   5   7  14        0.45        0.18      5.60 o 
   6   7  14       17.86       12.97     11.40 o 
                                                 
